# Supplementary material for: Global gene expression profiling of oral cavity cancers suggests molecular heterogeneity within anatomic subsites
Source: BMC Res Notes. 2008 Nov 13;1:113. doi: 10.1186/1756-0500-1-113 (PMC2632665; doi:10.1186/1756-0500-1-113)
Supplement: Additional File 2 — Differentially expressed genes between tongue and floor of the mouth samples from GEO dataset GSE3524 (p ≤ 0.05). [file 1756-0500-1-113-S2.xls]

## Sheet: Plan1
Additional File 2: Differentially expressed genes between tongue and floor of the mouth samples from GEO dataset GSE3524 (p ≤0.05).
FOM: Samples annotated as "Floor of the Mouth" by the authors
TONGUE: Samples annotated as "Tongue" by the authors
Gene Title	Gene Symbol	p-Value (FOM vs. TONGUE)	Ratio (FOM vs.TONGUE)	Fold-Change (FOM vs. TONGUE)
ADAM metallopeptidase domain 10	ADAM10	0.00112866	0.788186	-1.26874
ubiquitin-conjugating enzyme E2 variant 1	Kua-UEV /// UBE2V1	0.00142745	0.580577	-1.72243
ATP synthase, H+ transporting, mitochondrial F1 complex, epsilon subunit	ATP5E	0.00203109	0.647756	-1.54379
CDNA FLJ34214 fis, clone FCBBF3021807	---	0.0022695	0.931012	-1.0741
ABO blood group (transferase A, alpha 1-3-N-acetylgalactosaminyltransferase; tra	ABO	0.00230308	1.29971	1.29971
syntaxin 18	STX18	0.00238397	0.845283	-1.18304
interferon-related developmental regulator 2	IFRD2	0.00244778	1.30873	1.30873
LYR motif containing 2	LYRM2	0.00279657	0.917561	-1.08985
solute carrier family 25 (mitochondrial carrier, Aralar), member 12	SLC25A12	0.0029078	0.825593	-1.21125
Solute carrier family 39 (zinc transporter), member 9	SLC39A9	0.00298951	1.14481	1.14481
AT rich interactive domain 4A (RBP1-like)	ARID4A	0.00330149	0.89589	-1.11621
metal response element binding transcription factor 2	MTF2	0.00351101	0.921781	-1.08486
transmembrane protein 106B	TMEM106B	0.00363225	0.684469	-1.46099
cytochrome c oxidase subunit VIIa polypeptide 2 (liver)	COX7A2	0.00365899	0.755046	-1.32442
kelch domain containing 2	KLHDC2	0.0036758	0.582716	-1.7161
phosphatidylinositol glycan anchor biosynthesis, class T	PIGT	0.00381075	0.735532	-1.35956
NADH dehydrogenase (ubiquinone) 1 alpha subcomplex, 4, 9kDa	NDUFA4	0.00444054	0.711036	-1.4064
family with sequence similarity 21, member B /// family with sequence similarity	FAM21B /// FAM21C /// LOC653450 /// RP11-56A21.1	0.00471158	0.746256	-1.34002
coiled-coil domain containing 90B	CCDC90B	0.00484503	0.5327	-1.87723
ORM1-like 2 (S. cerevisiae)	ORMDL2	0.00497779	0.639953	-1.56262
selenophosphate synthetase 2	SEPHS2	0.00504166	0.677418	-1.47619
cullin 4B	CUL4B	0.0050685	0.775165	-1.29005
protein phosphatase 1, regulatory (inhibitor) subunit 2	PPP1R2	0.0052116	0.74766	-1.33751
coiled-coil domain containing 28A	CCDC28A	0.00533625	0.690003	-1.44927
carnitine palmitoyltransferase II	CPT2	0.00539683	0.76659	-1.30448
nuclear receptor coactivator 3	NCOA3	0.00563347	0.793516	-1.26021
myotubularin 1	MTM1	0.00571701	0.889477	-1.12426
transcription factor 3 (E2A immunoglobulin enhancer binding factors E12/E47)	TCF3	0.00576314	1.16991	1.16991
sterol carrier protein 2	SCP2	0.00582319	0.597415	-1.67388
sorting nexin 13	SNX13	0.00656278	0.729266	-1.37124
ATP synthase, H+ transporting, mitochondrial F0 complex, subunit F2	ATP5J2	0.00667666	0.723177	-1.38279
mitochondrial ribosomal protein S22	MRPS22	0.00676977	0.718996	-1.39083
spastic paraplegia 11 (autosomal recessive)	SPG11	0.0067996	0.767661	-1.30266
homeobox A10	HOXA10	0.00692854	0.698504	-1.43163
ubiquitin specific peptidase 46	USP46	0.00699937	0.716433	-1.3958
---	---	0.00707799	1.04664	1.04664
ubiquitin-like 4A	UBL4A	0.00716654	0.801738	-1.24729
core-binding factor, runt domain, alpha subunit 2; translocated to, 2	CBFA2T2	0.00716792	1.1122	1.1122
Keratin 7	KRT7	0.00717951	1.07707	1.07707
Rho GTPase activating protein 22	ARHGAP22	0.00718726	0.851692	-1.17413
CDNA: FLJ21672 fis, clone COL09025	---	0.00719332	1.06071	1.06071
transcription elongation factor A (SII)-like 4	TCEAL4	0.00739866	0.732885	-1.36447
growth arrest-specific 2 like 1	GAS2L1	0.00745721	1.14187	1.14187
similar to LIM and senescent cell antigen-like domains 3	LOC440895	0.0074772	1.12834	1.12834
transcription elongation factor A (SII)-like 2	TCEAL2	0.00765163	1.06734	1.06734
nucleolar complex associated 4 homolog (S. cerevisiae)	NOC4L	0.00773332	1.20811	1.20811
epididymal sperm binding protein 1	ELSPBP1	0.00780592	1.18557	1.18557
NHP2 non-histone chromosome protein 2-like 1 (S. cerevisiae)	NHP2L1	0.00780664	1.30162	1.30162
fission 1 (mitochondrial outer membrane) homolog (S. cerevisiae)	FIS1	0.00789889	0.739273	-1.35268
poly(A) polymerase alpha	PAPOLA	0.00823206	0.582549	-1.71659
Vpr (HIV-1) binding protein	VPRBP	0.00829251	1.13579	1.13579
apolipoprotein A-II	APOA2	0.00837193	1.0661	1.0661
T cell receptor alpha locus /// YME1-like 1 (S. cerevisiae) /// T cell receptor	TRA@ /// TRAC /// TRAJ17 /// TRAV20 /// TRDV2 /// YME1L1	0.00840657	1.07759	1.07759
oxidase (cytochrome c) assembly 1-like	OXA1L	0.00857435	0.776998	-1.287
hypothetical protein HSPC111	HSPC111	0.00887653	1.29443	1.29443
poly(A) polymerase alpha	PAPOLA	0.00906322	0.681723	-1.46687
Hypothetical gene supported by AK075564; BC060873	LOC400451	0.00935274	1.10414	1.10414
PWP2 periodic tryptophan protein homolog (yeast)	PWP2	0.00943282	1.15719	1.15719
protein-L-isoaspartate (D-aspartate) O-methyltransferase domain containing 2	PCMTD2	0.00944376	0.676341	-1.47854
HIV-1 Rev binding protein-like	HRBL	0.0094576	1.224	1.224
N-acetylglucosaminidase, alpha- (Sanfilippo disease IIIB)	NAGLU	0.00950878	1.08137	1.08137
protocadherin alpha 2	PCDHA2	0.00960998	1.19682	1.19682
histone deacetylase 6	HDAC6	0.00991213	1.20097	1.20097
FK506 binding protein 3, 25kDa	FKBP3	0.00992349	0.671429	-1.48936
cell division cycle 16 homolog (S. cerevisiae)	CDC16	0.0100102	0.684006	-1.46198
LMBR1 domain containing 1	LMBRD1	0.0101362	0.642597	-1.55619
Fanconi anemia, complementation group F	FANCF	0.0101945	0.860276	-1.16242
Transcribed locus	---	0.0102296	1.16507	1.16507
FtsJ homolog 2 (E. coli)	FTSJ2	0.0103645	0.808074	-1.23751
transmembrane protein 142C	TMEM142C	0.0105036	0.778111	-1.28516
oncostatin M	OSM	0.010523	1.08383	1.08383
surfactant, pulmonary-associated protein C	SFTPC	0.0105961	1.18957	1.18957
sterol carrier protein 2	SCP2	0.0107616	0.601436	-1.66269
phospholipid transfer protein	PLTP	0.010779	0.548293	-1.82384
F-box protein 9	FBXO9	0.0108904	0.586327	-1.70553
similar to alpha-2-glycoprotein 1, zinc	LOC646282	0.0110329	1.05243	1.05243
Karyopherin (importin) beta 1	KPNB1	0.0111807	1.64413	1.64413
neighbor of BRCA1 gene 2	NBR2	0.0113819	1.10122	1.10122
olfactory receptor, family 2, subfamily B, member 6	OR2B6	0.0113954	1.0609	1.0609
family with sequence similarity 21, member B /// similar to KIAA0592 protein	FAM21B /// RP11-56A21.1	0.0117256	0.72923	-1.37131
nuclear transcription factor Y, gamma	NFYC	0.0119338	1.10592	1.10592
KIAA0133	KIAA0133	0.0121618	1.29411	1.29411
GNAS complex locus	GNAS	0.012299	0.72142	-1.38616
nucleoporin 210kDa	NUP210	0.0124756	1.08824	1.08824
septin 7	2008-09-07	0.0124933	0.728192	-1.37326
prion protein (p27-30) (Creutzfeldt-Jakob disease, Gerstmann-Strausler-Scheinker	PRNP	0.0125709	1.13384	1.13384
tubulin, beta 2A /// tubulin, beta 2B	TUBB2A /// TUBB2B	0.012594	1.17591	1.17591
ganglioside-induced differentiation-associated protein 1	GDAP1	0.01262	1.07956	1.07956
CDNA clone IMAGE:5922621	---	0.0127076	1.21652	1.21652
protein phosphatase 1A (formerly 2C), magnesium-dependent, alpha isoform	PPM1A	0.0128689	0.714315	-1.39994
synaptobrevin-like 1	SYBL1	0.0129656	0.597778	-1.67286
solute carrier family 33 (acetyl-CoA transporter), member 1	SLC33A1	0.0129793	0.603451	-1.65713
---	---	0.0132229	0.862846	-1.15896
transmembrane protein 143	TMEM143	0.0132871	1.12164	1.12164
F-box and leucine-rich repeat protein 5	FBXL5	0.0133608	0.848818	-1.17811
dishevelled, dsh homolog 3 (Drosophila)	DVL3	0.0133683	0.752408	-1.32907
tryptase alpha/beta 1	TPSAB1	0.0136197	1.23537	1.23537
GNAS complex locus	GNAS	0.0136675	0.739776	-1.35176
family with sequence similarity 21, member C /// hypothetical LOC653450	FAM21C /// LOC653450	0.013769	0.714349	-1.39988
fibroblast growth factor 22	FGF22	0.0137878	1.05914	1.05914
Anti-thyroglobulin light chain variable region	---	0.0139547	1.08327	1.08327
sialic acid binding Ig-like lectin 15	SIGLEC15	0.0140636	1.13566	1.13566
acetylserotonin O-methyltransferase	ASMT	0.0140895	1.09805	1.09805
RAP1A, member of RAS oncogene family	RAP1A	0.0141362	0.718399	-1.39198
BMI1 polycomb ring finger oncogene	BMI1	0.0142541	0.667806	-1.49744
calcium channel, voltage-dependent, T type, alpha 1G subunit	CACNA1G	0.0143392	1.04647	1.04647
CDNA FLJ11552 fis, clone HEMBA1003021	---	0.014396	1.08008	1.08008
ubiquitin specific peptidase 33	USP33	0.0144844	0.719124	-1.39058
prefoldin subunit 4	PFDN4	0.014556	0.589101	-1.6975
VAMP (vesicle-associated membrane protein)-associated protein B and C	VAPB	0.0145702	0.69655	-1.43565
branched chain aminotransferase 1, cytosolic	BCAT1	0.0146302	1.0977	1.0977
RAD50 homolog (S. cerevisiae)	RAD50	0.0147682	1.09892	1.09892
PHD finger protein 3	PHF3	0.0150198	0.773302	-1.29316
KIAA0738 gene product /// hypothetical LOC653199	KIAA0738 /// LOC653199	0.0151801	1.18545	1.18545
coiled-coil domain containing 40	CCDC40	0.0152678	1.1168	1.1168
stannin	SNN	0.0153068	0.5679	-1.76087
eukaryotic translation initiation factor 3, subunit 4 delta, 44kDa	EIF3S4	0.0153964	1.26937	1.26937
activating transcription factor 4 (tax-responsive enhancer element B67)	ATF4	0.0155121	1.30508	1.30508
activating transcription factor 7 interacting protein	ATF7IP	0.0155329	0.658696	-1.51815
block of proliferation 1 /// similar to block of proliferation 1	BOP1 /// LOC727967	0.0159594	1.09084	1.09084
ciliary neurotrophic factor	CNTF	0.0160693	1.18548	1.18548
chromosome 14 open reading frame 140	C14orf140	0.016126	1.14308	1.14308
PRKC, apoptosis, WT1, regulator	PAWR	0.0161324	1.17601	1.17601
golgi autoantigen, golgin subfamily a, 5	GOLGA5	0.0162116	0.527004	-1.89752
carcinoembryonic antigen-related cell adhesion molecule 4	CEACAM4	0.016222	1.14044	1.14044
jerky homolog (mouse)	JRK	0.0163295	1.14935	1.14935
p21 (CDKN1A)-activated kinase 2	PAK2	0.0164349	0.805168	-1.24198
calcium/calmodulin-dependent protein kinase II inhibitor 1	CAMK2N1	0.0164989	0.613152	-1.63092
procollagen-lysine, 2-oxoglutarate 5-dioxygenase 2	PLOD2	0.0165294	0.500585	-1.99766
chromosome 12 open reading frame 52	C12orf52	0.0165633	0.890475	-1.123
polymerase (RNA) III (DNA directed) polypeptide G (32kD)	POLR3G	0.016585	1.22548	1.22548
cytochrome c oxidase subunit VIa polypeptide 1	COX6A1	0.0168108	0.720209	-1.38849
coatomer protein complex, subunit beta 2 (beta prime)	COPB2	0.0168856	0.655312	-1.52599
hyaluronan synthase 1	HAS1	0.0169432	1.19863	1.19863
anaphase promoting complex subunit 13	ANAPC13	0.0169597	1.02957	1.02957
Rho guanine nucleotide exchange factor (GEF) 11	ARHGEF11	0.0169709	1.09401	1.09401
guanine nucleotide binding protein (G protein), gamma 11	GNG11	0.0170311	0.888094	-1.12601
GNAS complex locus	GNAS	0.0171975	0.726596	-1.37628
UDP-N-acetyl-alpha-D-galactosamine:polypeptide N-acetylgalactosaminyltransferase	GALNT10	0.0172242	1.09711	1.09711
G protein-coupled receptor 50	GPR50	0.0174354	1.10885	1.10885
fetuin B	FETUB	0.0175435	1.07558	1.07558
protein phosphatase 2 (formerly 2A), regulatory subunit A, beta isoform	PPP2R1B	0.0178913	1.10385	1.10385
sulfotransferase family 4A, member 1	SULT4A1	0.0180807	1.10159	1.10159
cell division cycle 16 homolog (S. cerevisiae)	CDC16	0.0181218	0.739921	-1.3515
cytochrome P450, family 2, subfamily D, polypeptide 6	CYP2D6	0.0181359	1.14917	1.14917
cleavage stimulation factor, 3' pre-RNA, subunit 1, 50kDa	CSTF1	0.0181457	0.794402	-1.25881
oculocerebrorenal syndrome of Lowe	OCRL	0.0181917	0.878185	-1.13871
parathyroid hormone	PTH	0.0183266	1.0496	1.0496
adaptor-related protein complex 1, gamma 2 subunit	AP1G2	0.0183867	0.712743	-1.40303
glutamate receptor, ionotropic, N-methyl D-aspartate 2B	GRIN2B	0.0184251	1.11514	1.11514
NLR family, pyrin domain containing 1	NLRP1	0.0184446	1.26415	1.26415
DnaJ (Hsp40) homolog, subfamily C, member 13	DNAJC13	0.018513	0.77522	-1.28996
sorting nexin 3	SNX3	0.0186322	0.813998	-1.2285
hyaluronoglucosaminidase 3	HYAL3	0.0186725	1.09405	1.09405
Tax1 (human T-cell leukemia virus type I) binding protein 1	TAX1BP1	0.0186891	0.60282	-1.65887
sorting nexin 3	SNX3	0.0187189	0.783557	-1.27623
thyroid hormone receptor interactor 11	TRIP11	0.0187299	0.856927	-1.16696
sorting nexin 3	SNX3	0.0188326	0.766335	-1.30491
tolloid-like 2	TLL2	0.0188363	1.04547	1.04547
ChaC, cation transport regulator homolog 1 (E. coli)	CHAC1	0.0188732	1.26593	1.26593
transmembrane protein 135	TMEM135	0.0189259	0.650598	-1.53705
Transcribed locus	---	0.0189489	1.14066	1.14066
interleukin 5 receptor, alpha	IL5RA	0.0189489	1.13654	1.13654
RNA methyltransferase like 1	RNMTL1	0.0189745	1.45253	1.45253
nuclear receptor subfamily 1, group I, member 3	NR1I3	0.0190487	1.12856	1.12856
WD repeat domain 62	WDR62	0.0190617	1.11621	1.11621
platelet-derived growth factor receptor, alpha polypeptide	PDGFRA	0.0191114	1.12737	1.12737
RANBP2-like and GRIP domain containing 5 /// RANBP2-like and GRIP domain contain	RGPD5 /// RGPD6 /// RGPD8	0.0191212	0.844964	-1.18348
phosphatidylinositol glycan anchor biosynthesis, class L	PIGL	0.0194332	1.13697	1.13697
guanosine monophosphate reductase 2	GMPR2	0.0197376	0.698828	-1.43097
interleukin 1 receptor, type II	IL1R2	0.0197794	2.79954	2.79954
abhydrolase domain containing 5	ABHD5	0.0198169	1.3085	1.3085
fatty acid binding protein 7, brain	FABP7	0.0198279	1.0495	1.0495
family with sequence similarity 107, member A	FAM107A	0.0198645	1.19987	1.19987
family with sequence similarity 108, member B1	FAM108B1	0.0199092	1.21405	1.21405
membrane-associated ring finger (C3HC4) 8	2008-03-08	0.0199302	0.665421	-1.50281
CDNA FLJ34482 fis, clone HLUNG2004067	---	0.0199537	0.855709	-1.16862
ADAM metallopeptidase with thrombospondin type 1 motif, 2	ADAMTS2	0.0200011	1.21982	1.21982
---	---	0.020039	1.10025	1.10025
FK506 binding protein 4, 59kDa	FKBP4	0.0203253	1.29502	1.29502
chromosome 14 open reading frame 108	C14orf108	0.0203785	0.66198	-1.51062
sequestosome 1	SQSTM1	0.0203894	1.11311	1.11311
---	---	0.0204825	0.877072	-1.14016
zinc finger protein 32	ZNF32	0.0204828	0.834964	-1.19766
fibronectin leucine rich transmembrane protein 1	FLRT1	0.0207406	1.11614	1.11614
G protein-coupled receptor 32	GPR32	0.020752	1.09982	1.09982
transmembrane and coiled-coil domains 3	TMCO3	0.0209216	0.948649	-1.05413
GNAS complex locus	GNAS	0.0209873	1.12339	1.12339
RNA terminal phosphate cyclase domain 1	RTCD1	0.0210727	0.642806	-1.55568
Vac14 homolog (S. cerevisiae)	VAC14	0.0211508	1.13765	1.13765
Transcribed locus	---	0.0211534	0.8993	-1.11198
ADAM metallopeptidase domain 7	ADAM7	0.0212412	1.07923	1.07923
serine incorporator 1	SERINC1	0.0212516	0.641487	-1.55888
RRS1 ribosome biogenesis regulator homolog (S. cerevisiae)	RRS1	0.0212528	1.29658	1.29658
CDK2-associated protein 1	CDK2AP1	0.0216858	0.766759	-1.30419
regulator of G-protein signalling 12	RGS12	0.0216881	1.13774	1.13774
mannosyl (alpha-1,6-)-glycoprotein beta-1,2-N-acetylglucosaminyltransferase	MGAT2	0.0217742	0.727695	-1.3742
glycine receptor, alpha 3	GLRA3	0.0218015	1.03807	1.03807
chromosome 6 open reading frame 49	C6orf49	0.0218417	0.775103	-1.29015
v-maf musculoaponeurotic fibrosarcoma oncogene homolog F (avian)	MAFF	0.0218459	1.86566	1.86566
chromosome 7 open reading frame 28A	C7orf28A	0.0219269	0.730305	-1.36929
ELK3, ETS-domain protein (SRF accessory protein 2)	ELK3	0.0220337	1.12618	1.12618
chromosome 1 open reading frame 50	C1orf50	0.022126	0.87582	-1.14179
kelch-like 20 (Drosophila)	KLHL20	0.0222858	0.927791	-1.07783
CDNA FLJ12269 fis, clone MAMMA1001635	---	0.0223154	1.06924	1.06924
MRNA; cDNA DKFZp434D179 (from clone DKFZp434D179)	---	0.0224336	1.06365	1.06365
chromosome 17 open reading frame 70	C17orf70	0.0224833	1.17634	1.17634
protein phosphatase 2, regulatory subunit B', gamma isoform	PPP2R5C	0.0225681	0.7181	-1.39256
Protein tyrosine phosphatase, non-receptor type 21	PTPN21	0.0227444	1.13478	1.13478
protein phosphatase 1, regulatory (inhibitor) subunit 12A	PPP1R12A	0.0228652	0.839425	-1.19129
Cell adhesion molecule 4	CADM4	0.0229799	1.0798	1.0798
Doublecortin and CaM kinase-like 2	DCAMKL2	0.0230437	1.13135	1.13135
phosphoribosylglycinamide formyltransferase, phosphoribosylglycinamide synthetas	GART	0.0232096	1.11902	1.11902
solute carrier family 38, member 6	SLC38A6	0.0232228	0.682851	-1.46445
actin, gamma 1	ACTG1	0.0232961	1.22714	1.22714
cornichon homolog 3 (Drosophila)	CNIH3	0.0233515	1.05422	1.05422
nudix (nucleoside diphosphate linked moiety X)-type motif 21	NUDT21	0.0235122	0.623209	-1.6046
solute carrier family 6 (neurotransmitter transporter, dopamine), member 3	SLC6A3	0.0236237	1.10434	1.10434
nuclear receptor coactivator 3	NCOA3	0.0236317	0.850667	-1.17555
DEAD (Asp-Glu-Ala-Asp) box polypeptide 18	DDX18	0.0237175	1.31244	1.31244
pancreatic lipase-related protein 2	PNLIPRP2	0.0238618	1.06312	1.06312
peroxiredoxin 2	PRDX2	0.0239549	1.20339	1.20339
cell division cycle 16 homolog (S. cerevisiae)	CDC16	0.024118	0.695726	-1.43735
transcription factor-like 5 (basic helix-loop-helix)	TCFL5	0.0241778	0.562529	-1.77769
cholinergic receptor, nicotinic, epsilon	CHRNE	0.0241949	1.11185	1.11185
neurofilament, light polypeptide 68kDa	NEFL	0.0242022	0.332658	-3.00609
peroxisomal biogenesis factor 11B	PEX11B	0.0243207	0.79504	-1.2578
family with sequence similarity 120A	FAM120A	0.0244153	1.14399	1.14399
collagen, type XI, alpha 2	COL11A2	0.0244705	1.15241	1.15241
interleukin 1 receptor, type II	IL1R2	0.024697	1.99109	1.99109
ring finger protein 170	RNF170	0.0247756	0.823267	-1.21467
FXYD domain containing ion transport regulator 5	FXYD5	0.0248196	0.616093	-1.62313
chromosome 1 open reading frame 160	C1orf160	0.0248267	0.870693	-1.14851
preimplantation protein 3	PREI3	0.0248413	0.540146	-1.85135
intestinal cell (MAK-like) kinase	ICK	0.0250388	0.935871	-1.06852
---	---	0.025104	0.836691	-1.19518
---	---	0.0252313	1.07029	1.07029
COX15 homolog, cytochrome c oxidase assembly protein (yeast)	COX15	0.0253169	0.807243	-1.23879
CDNA FLJ11454 fis, clone HEMBA1001463	---	0.0253426	1.43416	1.43416
CDNA FLJ13800 fis, clone THYRO1000156	---	0.025354	1.14464	1.14464
activin A receptor, type IIB	ACVR2B	0.02538	1.15217	1.15217
N-acetylglucosamine-1-phosphate transferase, alpha and beta subunits	GNPTAB	0.0254353	0.686154	-1.4574
---	---	0.0254582	1.06552	1.06552
dishevelled associated activator of morphogenesis 2	DAAM2	0.0255183	1.07155	1.07155
platelet-derived growth factor receptor-like	PDGFRL	0.025677	0.862376	-1.15959
mannosyl (alpha-1,6-)-glycoprotein beta-1,2-N-acetylglucosaminyltransferase	MGAT2	0.0257582	0.800818	-1.24872
vacuolar protein sorting 45 homolog (S. cerevisiae)	VPS45	0.0259619	0.697203	-1.4343
B-cell receptor-associated protein 29	BCAP29	0.0259675	0.862625	-1.15925
calcium channel, voltage-dependent, T type, alpha 1G subunit	CACNA1G	0.0260151	1.06844	1.06844
calcium channel, voltage-dependent, T type, alpha 1H subunit	CACNA1H	0.0260866	1.14162	1.14162
solute carrier family 35 (UDP-glucuronic acid/UDP-N-acetylgalactosamine dual tra	SLC35D1	0.0261083	0.689684	-1.44994
mucin 5AC, oligomeric mucus/gel-forming	MUC5AC	0.0261087	1.09148	1.09148
flotillin 1	FLOT1	0.0261228	1.09699	1.09699
interleukin 1 receptor accessory protein	IL1RAP	0.0261456	0.8216	-1.21714
nuclear receptor coactivator 3	NCOA3	0.0262456	0.738911	-1.35334
MRNA full length insert cDNA clone EUROIMAGE 897021	---	0.0262555	1.21973	1.21973
bromodomain and WD repeat domain containing 1	BRWD1	0.0262756	0.901703	-1.10901
chromosome 5 open reading frame 30	C5orf30	0.0262784	1.18139	1.18139
CD164 molecule, sialomucin	CD164	0.0263116	0.675681	-1.47999
polymerase (RNA) I polypeptide E, 53kDa	POLR1E	0.0263387	1.35214	1.35214
suppressor of cytokine signaling 3	SOCS3	0.0263552	1.22103	1.22103
ubiquitin specific peptidase 22	USP22	0.0264238	1.12109	1.12109
killer cell lectin-like receptor subfamily C, member 4	KLRC4	0.0265267	1.03841	1.03841
COMM domain containing 8	COMMD8	0.0266149	0.698757	-1.43111
fucose-1-phosphate guanylyltransferase	FPGT	0.026664	0.862012	-1.16008
---	---	0.0267412	0.886864	-1.12757
---	---	0.0268149	1.07451	1.07451
putative X-linked retinopathy protein	DXS542	0.0268324	1.08039	1.08039
Importin 7	IPO7	0.0268629	1.53117	1.53117
carnitine acetyltransferase	CRAT	0.0268807	1.18033	1.18033
T-cell leukemia/lymphoma 1A	TCL1A	0.0269347	1.18911	1.18911
hypothetical protein LOC644450	LOC644450	0.0270085	1.0575	1.0575
vav 2 oncogene	VAV2	0.0271791	1.18219	1.18219
solute carrier family 25 (mitochondrial carrier: glutamate), member 22	SLC25A22	0.0272387	1.14874	1.14874
synaptosomal-associated protein, 23kDa	SNAP23	0.0272412	1.04505	1.04505
chromosome 19 open reading frame 6	C19orf6	0.0273301	1.07696	1.07696
paired box gene 8	PAX8	0.0273379	1.11754	1.11754
protein tyrosine phosphatase, receptor type, H	PTPRH	0.027353	1.08201	1.08201
mitogen-activated protein kinase 7	MAPK7	0.0274683	1.16178	1.16178
MAP-kinase activating death domain	MADD	0.0275554	1.11409	1.11409
Ubiquitin specific peptidase 7 (herpes virus-associated)	USP7	0.0275908	1.10645	1.10645
runt-related transcription factor 1 (acute myeloid leukemia 1; aml1 oncogene)	RUNX1	0.0275988	1.06197	1.06197
TNFAIP3 interacting protein 3	TNIP3	0.0276469	1.0612	1.0612
SUMO1/sentrin/SMT3 specific peptidase 3	SENP3	0.027672	1.06731	1.06731
NADH dehydrogenase (ubiquinone) 1 beta subcomplex, 1, 7kDa	NDUFB1	0.027775	0.787866	-1.26925
F-box protein 38	FBXO38	0.0278001	1.06919	1.06919
ATG4 autophagy related 4 homolog B (S. cerevisiae) /// similar to APG4 autophagy	ATG4B /// LOC727737	0.0279479	1.11588	1.11588
UDP-GlcNAc:betaGal beta-1,3-N-acetylglucosaminyltransferase 1	B3GNT1	0.028038	0.795895	-1.25645
cytochrome P450, family 2, subfamily W, polypeptide 1	CYP2W1	0.0280727	1.14052	1.14052
xylulokinase homolog (H. influenzae)	XYLB	0.0282193	1.03557	1.03557
Ras association (RalGDS/AF-6) domain family 3	RASSF3	0.0282724	0.586572	-1.70482
Rap guanine nucleotide exchange factor (GEF) 3	RAPGEF3	0.028303	1.21715	1.21715
defender against cell death 1	DAD1	0.0284841	0.771571	-1.29606
5-hydroxytryptamine (serotonin) receptor 1A	HTR1A	0.0287221	1.14434	1.14434
heterogeneous nuclear ribonucleoprotein H3 (2H9)	HNRPH3	0.028723	1.34761	1.34761
5,10-methenyltetrahydrofolate synthetase (5-formyltetrahydrofolate cyclo-ligase)	MTHFS	0.0288753	0.922309	-1.08424
ATP synthase, H+ transporting, mitochondrial F1 complex, gamma polypeptide 1	ATP5C1	0.0291063	0.756259	-1.3223
dipeptidyl-peptidase 3	DPP3	0.0291185	0.71859	-1.39161
RAB2A, member RAS oncogene family	RAB2A	0.0293224	0.682742	-1.46468
chromosome 7 open reading frame 25	C7orf25	0.0294532	0.930723	-1.07443
Nanog homeobox	NANOG	0.0294931	1.08911	1.08911
adenylate kinase 2	AK2	0.0295558	1.14053	1.14053
chromosome 13 open reading frame 24	C13orf24	0.0295809	0.859947	-1.16286
SUMO1/sentrin specific peptidase 6	SENP6	0.029732	0.69611	-1.43655
integrin beta 1 binding protein (melusin) 2	ITGB1BP2	0.0297464	1.09472	1.09472
phosphoribosylaminoimidazole carboxylase, phosphoribosylaminoimidazole succinoca	PAICS	0.0297986	1.37934	1.37934
chromosome 12 open reading frame 49	C12orf49	0.029833	0.838326	-1.19285
hypothetical protein FLJ22222	FLJ22222	0.0298592	1.07823	1.07823
aprataxin	APTX	0.029862	1.34332	1.34332
capping protein (actin filament) muscle Z-line, alpha 1	CAPZA1	0.0298751	0.763147	-1.31036
N-acetyltransferase 1 (arylamine N-acetyltransferase)	NAT1	0.0299009	0.802527	-1.24606
EPH receptor A7	EPHA7	0.0299733	1.03075	1.03075
egf-like module containing, mucin-like, hormone receptor-like 3	EMR3	0.030066	1.11908	1.11908
pleckstrin homology-like domain, family B, member 1	PHLDB1	0.0302168	1.09201	1.09201
CUG triplet repeat, RNA binding protein 1	CUGBP1	0.0303064	1.18827	1.18827
pyrophosphatase (inorganic) 2	PPA2	0.0303183	0.775562	-1.28939
polymerase (RNA) II (DNA directed) polypeptide J, 13.3kDa	POLR2J	0.0303231	0.785651	-1.27283
v-maf musculoaponeurotic fibrosarcoma oncogene homolog G (avian) /// similar to	LOC644132 /// MAFG	0.030342	1.20348	1.20348
LSM5 homolog, U6 small nuclear RNA associated (S. cerevisiae)	LSM5	0.0304404	0.730259	-1.36938
lipoprotein, Lp(a)-like 2	LPAL2	0.0304494	1.07382	1.07382
exocyst complex component 7	EXOC7	0.0304527	1.11144	1.11144
---	---	0.0304948	1.06141	1.06141
low density lipoprotein receptor (familial hypercholesterolemia)	LDLR	0.0305148	1.15605	1.15605
solute carrier family 4, sodium bicarbonate cotransporter, member 7	SLC4A7	0.0306465	1.0366	1.0366
centrin, EF-hand protein, 2	CETN2	0.0307103	0.691795	-1.44551
TAP binding protein-like	TAPBPL	0.0307181	0.710172	-1.40811
zinc finger protein 623	ZNF623	0.0309091	0.952272	-1.05012
gamma-glutamyltransferase-like activity 4	GGTLA4	0.0309389	1.14495	1.14495
UDP-Gal:betaGlcNAc beta 1,4- galactosyltransferase, polypeptide 1	B4GALT1	0.0309404	1.15196	1.15196
olfactory receptor, family 7, subfamily E, member 47 pseudogene /// olfactory re	LOC441453 /// OR7E18P /// OR7E35P /// OR7E37P /// OR7E47P	0.0310798	0.897033	-1.11479
protein kinase C, delta binding protein	PRKCDBP	0.0311167	0.776299	-1.28816
Kruppel-like factor 4 (gut)	KLF4	0.0311473	1.49074	1.49074
staufen, RNA binding protein, homolog 1 (Drosophila)	STAU1	0.0312816	0.774779	-1.29069
SFRS protein kinase 2	SRPK2	0.031435	1.06099	1.06099
CATR tumorigenicity conversion 1	CATR1	0.0314852	1.06881	1.06881
embryonal Fyn-associated substrate	EFS	0.0314944	0.589584	-1.69611
tripartite motif-containing 25	TRIM25	0.0315534	1.11061	1.11061
KIAA0423	KIAA0423	0.0317473	0.81984	-1.21975
syncoilin, intermediate filament 1	SYNC1	0.0318021	0.908004	-1.10132
chromosome 15 open reading frame 49	C15orf49	0.0318692	1.13643	1.13643
ephrin-B3	EFNB3	0.0319138	1.08212	1.08212
cytokine-like nuclear factor n-pac	N-PAC	0.0319343	1.07952	1.07952
guanine nucleotide binding protein (G protein), beta polypeptide 1-like	GNB1L	0.0319846	1.168	1.168
Bardet-Biedl syndrome 1	BBS1	0.0319962	0.761986	-1.31236
dynein, cytoplasmic 2, light intermediate chain 1	DYNC2LI1	0.0320591	0.896096	-1.11595
peroxisome biogenesis factor 13	PEX13	0.0320793	0.748638	-1.33576
mitogen-activated protein kinase kinase 3	MAP2K3	0.0321025	1.17922	1.17922
CDK5 regulatory subunit associated protein 2	CDK5RAP2	0.0321444	1.14379	1.14379
YY1 transcription factor	YY1	0.032169	0.672239	-1.48757
CCAAT/enhancer binding protein (C/EBP), delta	CEBPD	0.0325611	1.13493	1.13493
family with sequence similarity 20, member B	FAM20B	0.0325652	1.10543	1.10543
vesicle-associated membrane protein 3 (cellubrevin)	VAMP3	0.0326136	0.774676	-1.29086
RNA binding motif protein 4	RBM4	0.0326278	0.833044	-1.20042
programmed cell death 1	PDCD1	0.0326322	1.20406	1.20406
PMS2 postmeiotic segregation increased 2 (S. cerevisiae) /// PMS2-C terminal-lik	PMS2 /// PMS2CL	0.0327856	0.861331	-1.16099
transcription factor 1, hepatic; LF-B1, hepatic nuclear factor (HNF1), albumin p	TCF1	0.0328047	1.12734	1.12734
proline, glutamic acid and leucine rich protein 1	PELP1	0.0329624	1.10901	1.10901
EF-hand calcium binding protein 2	EFCBP2	0.0330674	1.1039	1.1039
myocyte enhancer factor 2D	MEF2D	0.0331462	1.15798	1.15798
NADH dehydrogenase (ubiquinone) 1 alpha subcomplex, 5, 13kDa	NDUFA5	0.0332259	1.0274	1.0274
Solute carrier family 28 (sodium-coupled nucleoside transporter), member 2	SLC28A2	0.0332322	1.15063	1.15063
transmembrane protein 4	TMEM4	0.0332358	0.703788	-1.42088
exportin 7	XPO7	0.033237	1.12628	1.12628
splicing factor, arginine/serine-rich 2, interacting protein	SFRS2IP	0.0332645	0.77889	-1.28388
myosin, light chain 6B, alkali, smooth muscle and non-muscle	MYL6B	0.0333036	0.791471	-1.26347
poliovirus receptor-related 1 (herpesvirus entry mediator C; nectin)	PVRL1	0.0333811	1.18857	1.18857
TAF7-like RNA polymerase II, TATA box binding protein (TBP)-associated factor, 5	TAF7L	0.033402	1.06798	1.06798
branched chain keto acid dehydrogenase E1, beta polypeptide (maple syrup urine d	BCKDHB	0.0334627	0.862992	-1.15876
tubulin, alpha 8	TUBA8	0.0334876	1.13655	1.13655
myocyte enhancer factor 2C	MEF2C	0.0335466	0.875895	-1.14169
solute carrier family 8 (sodium/calcium exchanger), member 1	SLC8A1	0.0335918	1.05385	1.05385
ADP-ribosylation factor guanine nucleotide-exchange factor 2 (brefeldin A-inhibi	ARFGEF2	0.033689	0.727543	-1.37449
abhydrolase domain containing 5	ABHD5	0.0337148	1.27365	1.27365
Fc fragment of IgA, receptor for	FCAR	0.0337404	1.09248	1.09248
chromosome 11 open reading frame 73	C11orf73	0.0337464	0.826378	-1.2101
chromosome 6 open reading frame 54	C6orf54	0.033806	1.05374	1.05374
serine incorporator 3	SERINC3	0.0338185	0.711583	-1.40532
dopachrome tautomerase (dopachrome delta-isomerase, tyrosine-related protein 2)	DCT	0.0338822	1.13556	1.13556
Ran GTPase activating protein 1	RANGAP1	0.0339088	1.12239	1.12239
myelin associated glycoprotein	MAG	0.0339867	1.07544	1.07544
calcium homeostasis endoplasmic reticulum protein	CHERP	0.0340785	1.53015	1.53015
protein tyrosine phosphatase, receptor type, S	PTPRS	0.0341599	1.08899	1.08899
Wingless-type MMTV integration site family, member 6	WNT6	0.0341948	1.09749	1.09749
nuclear factor of activated T-cells, cytoplasmic, calcineurin-dependent 4	NFATC4	0.0343457	1.08352	1.08352
MRE11 meiotic recombination 11 homolog A (S. cerevisiae)	MRE11A	0.0344013	0.644457	-1.55169
glycerol kinase	GK	0.0344803	1.06037	1.06037
ectodysplasin A	EDA	0.0345714	1.05182	1.05182
potassium voltage-gated channel, shaker-related subfamily, member 3	KCNA3	0.0346148	1.07563	1.07563
calcitonin/calcitonin-related polypeptide, alpha	CALCA	0.0346724	1.09977	1.09977
widely interspaced zinc finger motifs	WIZ	0.0347038	1.16179	1.16179
calcitonin-related polypeptide, beta	CALCB	0.0347895	1.06898	1.06898
CDNA FLJ13829 fis, clone THYRO1000625	---	0.0348429	1.10543	1.10543
chromosome 6 open reading frame 137	C6orf137	0.0348751	1.13043	1.13043
Immunoglobulin lambda locus	IGL@	0.034877	1.18276	1.18276
low density lipoprotein receptor (familial hypercholesterolemia)	LDLR	0.0349115	1.20761	1.20761
GATA zinc finger domain containing 1	GATAD1	0.0349416	0.783854	-1.27575
transmembrane emp24-like trafficking protein 10 (yeast)	TMED10	0.0350251	0.669511	-1.49363
transcription elongation factor B (SIII), polypeptide 2 (18kDa, elongin B)	TCEB2	0.0350934	0.751082	-1.33141
synaptosomal-associated protein, 29kDa	SNAP29	0.0351652	0.754722	-1.32499
F-box protein 9	FBXO9	0.0352379	0.63122	-1.58423
zinc finger protein 37A /// zinc finger protein 37B	ZNF37A /// ZNF37B	0.0352665	1.04694	1.04694
fusion (involved in t(12;16) in malignant liposarcoma)	FUS	0.0354517	1.1495	1.1495
pleckstrin homology domain containing, family G (with RhoGef domain) member 3	PLEKHG3	0.0354617	1.30122	1.30122
ADP-ribosylation-like factor 6 interacting protein 5	ARL6IP5	0.0355846	0.701715	-1.42508
LIM domains containing 1	LIMD1	0.0356598	1.10233	1.10233
class II, major histocompatibility complex, transactivator	CIITA	0.0358429	1.12775	1.12775
KIAA0515	KIAA0515	0.0359288	1.25702	1.25702
actin-related protein 10 homolog (S. cerevisiae)	ACTR10	0.0362977	0.761078	-1.31393
hypothetical protein LOC202134 /// NY-REN-7 antigen	LOC202134 /// NY-REN-7	0.0363875	1.07411	1.07411
Chromosome 12 open reading frame 31	C12orf31	0.0364357	1.13736	1.13736
Tax1 (human T-cell leukemia virus type I) binding protein 1	TAX1BP1	0.0364698	0.690716	-1.44777
zinc finger protein 471	ZNF471	0.0366095	1.04278	1.04278
similar to 3 beta-hydroxysteroid dehydrogenase/delta 5-->4-isomerase type II (3B	LOC391076	0.0367087	1.06835	1.06835
KIAA0500 protein	KIAA0500	0.036712	1.3193	1.3193
granulin	GRN	0.0368416	0.806087	-1.24056
T-box, brain, 1	TBR1	0.036893	1.15801	1.15801
POU domain, class 5, transcription factor 1 pseudogene	LOC642559	0.036925	1.08003	1.08003
PHD finger protein 14	PHF14	0.0369591	0.947264	-1.05567
ankyrin repeat and SOCS box-containing 4	ASB4	0.0369718	1.04709	1.04709
fatty acid desaturase 2	FADS2	0.0370225	1.1431	1.1431
Clone 23676 mRNA sequence	---	0.0370593	1.0794	1.0794
ephrin-B1	EFNB1	0.0370676	1.11919	1.11919
phosphodiesterase 4B, cAMP-specific (phosphodiesterase E4 dunce homolog, Drosoph	PDE4B	0.0372802	1.05001	1.05001
nibrin	NBN	0.0372966	0.879719	-1.13673
G protein-coupled receptor 87	GPR87	0.0373484	0.56083	-1.78307
jun D proto-oncogene	JUND	0.0373496	1.10794	1.10794
neuralized homolog (Drosophila)	NEURL	0.0373649	1.06931	1.06931
splicing factor 3b, subunit 1, 155kDa	SF3B1	0.0375258	0.798835	-1.25182
EP300 interacting inhibitor of differentiation 1	EID1	0.0375341	0.679657	-1.47133
feline sarcoma oncogene	FES	0.0376533	1.11458	1.11458
transducin-like enhancer of split 1 (E(sp1) homolog, Drosophila)	TLE1	0.037697	1.081	1.081
B-cell receptor-associated protein 31	BCAP31	0.037739	0.787733	-1.26947
actin, gamma 1	ACTG1	0.037751	1.23912	1.23912
methyl-CpG binding domain protein 4	MBD4	0.0382481	0.575685	-1.73706
---	---	0.038313	1.09956	1.09956
MHC class I polypeptide-related sequence A	MICA	0.038367	0.678045	-1.47483
eukaryotic translation initiation factor 2, subunit 2 beta, 38kDa	EIF2S2	0.038411	1.3153	1.3153
chloride channel, calcium activated, family member 2	CLCA2	0.0384492	0.550465	-1.81665
glutathione S-transferase M4	GSTM4	0.0384876	1.18479	1.18479
killer cell immunoglobulin-like receptor, two domains, long cytoplasmic tail, 3	KIR2DL3	0.0386227	1.14826	1.14826
casein kinase 1, epsilon	CSNK1E	0.0386679	1.28267	1.28267
family with sequence similarity 82, member B	FAM82B	0.038719	0.68661	-1.45643
fucosyltransferase 6 (alpha (1,3) fucosyltransferase)	FUT6	0.0387491	1.12456	1.12456
adenosine A1 receptor	ADORA1	0.0387848	1.09229	1.09229
Full-length cDNA clone CS0DH006YD11 of T cells (Jurkat cell line) of Homo sapien	---	0.0388044	1.50793	1.50793
DnaJ (Hsp40) homolog, subfamily B, member 14	DNAJB14	0.0388889	0.823183	-1.2148
glycogenin 1	GYG1	0.0390025	0.61555	-1.62456
coagulation factor VIII-associated (intronic transcript) 1	F8A1	0.0390028	0.640138	-1.56216
ribosomal RNA processing 12 homolog (S. cerevisiae)	RRP12	0.0390399	1.24531	1.24531
cAMP responsive element binding protein-like 1	CREBL1	0.0390806	1.11232	1.11232
GNAS complex locus	GNAS	0.0391332	0.792776	-1.26139
ets variant gene 3	ETV3	0.0393854	1.15597	1.15597
tripartite motif-containing 46	TRIM46	0.0394358	1.06361	1.06361
SCY1-like 3 (S. cerevisiae)	SCYL3	0.0394674	0.858333	-1.16505
glycogen synthase kinase 3 beta	GSK3B	0.0395617	0.673257	-1.48532
kelch-like 29 (Drosophila)	KLHL29	0.0396589	1.16189	1.16189
sec1 family domain containing 1	SCFD1	0.0398804	0.75676	-1.32142
transcription factor 4	TCF4	0.0399425	0.717103	-1.3945
intraflagellar transport 57 homolog (Chlamydomonas)	IFT57	0.0399483	0.699784	-1.42901
WD repeat domain 74	WDR74	0.0402272	1.21698	1.21698
tripartite motif-containing 8	TRIM8	0.040234	0.643516	-1.55396
dolichyl-diphosphooligosaccharide-protein glycosyltransferase	DDOST	0.0402412	0.672886	-1.48614
NADH dehydrogenase (ubiquinone) 1 alpha subcomplex, 3, 9kDa	NDUFA3	0.0402465	0.705228	-1.41798
solute carrier family 19 (folate transporter), member 1	SLC19A1	0.0403442	1.06925	1.06925
engulfment and cell motility 2	ELMO2	0.0403492	0.82354	-1.21427
GPI deacylase	PGAP1	0.0403518	0.77369	-1.29251
palate, lung and nasal epithelium carcinoma associated	PLUNC	0.0404078	1.14152	1.14152
chromosome 22 open reading frame 24	C22orf24	0.0404811	1.10737	1.10737
ring finger and CHY zinc finger domain containing 1	RCHY1	0.040559	0.815612	-1.22607
WD repeat domain 79	WDR79	0.0405761	1.12206	1.12206
hypothetical protein FLJ22659	FLJ22659	0.0408042	1.13195	1.13195
zinc finger protein 174	ZNF174	0.0408971	0.878336	-1.13852
ADP-ribosylation-like factor 6 interacting protein 5	ARL6IP5	0.0409264	0.727983	-1.37366
protein kinase, cAMP-dependent, catalytic, alpha	PRKACA	0.0409386	1.22713	1.22713
heterogeneous nuclear ribonucleoprotein D-like	HNRPDL	0.040961	1.28341	1.28341
apolipoprotein L, 5	APOL5	0.0409638	1.14092	1.14092
---	---	0.0409713	1.04108	1.04108
GNAS complex locus	GNAS	0.0409785	0.77319	-1.29334
homer homolog 3 (Drosophila)	HOMER3	0.0409847	1.1098	1.1098
eukaryotic translation initiation factor 2-alpha kinase 1	EIF2AK1	0.0410102	0.879763	-1.13667
ribosomal protein L41	RPL41	0.0410277	0.93025	-1.07498
---	---	0.0410587	1.07428	1.07428
eukaryotic translation initiation factor 1	EIF1	0.0411357	1.4331	1.4331
myotubularin related protein 2	MTMR2	0.0412736	0.642575	-1.55624
CDNA FLJ40810 fis, clone TRACH2009743	---	0.0413284	0.887932	-1.12621
testis enhanced gene transcript (BAX inhibitor 1)	TEGT	0.0413782	0.6769	-1.47732
mitogen-activated protein kinase kinase kinase 5 /// hypothetical protein LOC729	LOC729144 /// LOC732274 /// MAP3K5	0.0416011	0.707429	-1.41357
Full-length cDNA clone CS0DC002YJ17 of Neuroblastoma Cot 25-normalized of Homo s	---	0.0418435	1.06933	1.06933
suppression of tumorigenicity 14 (colon carcinoma)	ST14	0.0418826	1.12865	1.12865
slingshot homolog 3 (Drosophila)	SSH3	0.0420778	0.828695	-1.20672
ropporin, rhophilin associated protein 1B	ROPN1B	0.0423841	1.07271	1.07271
zinc finger protein 195	ZNF195	0.0425346	0.893112	-1.11968
Mdm4, transformed 3T3 cell double minute 1, p53 binding protein (mouse)	MDM1	0.0426493	0.954192	-1.04801
synaptophysin	SYP	0.0426923	1.0626	1.0626
Zic family member 4	ZIC4	0.0427309	1.09779	1.09779
jerky homolog (mouse)	JRK	0.0428224	1.13876	1.13876
linker for activation of T cells family, member 2	LAT2	0.0428288	1.05599	1.05599
---	---	0.0428582	1.05037	1.05037
sphingomyelin synthase 1	SGMS1	0.0429616	0.723933	-1.38134
DnaJ (Hsp40) homolog, subfamily C, member 16	DNAJC16	0.0430614	0.842002	-1.18765
interleukin 1, alpha	IL1A	0.0431203	1.1291	1.1291
ankyrin repeat and MYND domain containing 2	ANKMY2	0.0432073	0.589838	-1.69538
amyloid P component, serum	APCS	0.0432514	1.11232	1.11232
ATPase, H+ transporting, lysosomal V0 subunit a2	ATP6V0A2	0.0432836	1.09265	1.09265
pleckstrin homology domain containing, family G (with RhoGef domain) member 3	PLEKHG3	0.0433724	1.07945	1.07945
phosphatidylserine synthase 2	PTDSS2	0.0434271	1.12834	1.12834
CDNA FLJ31919 fis, clone NT2RP7004964	---	0.0435142	0.647441	-1.54454
tescalcin	TESC	0.0436016	1.10394	1.10394
arginine vasopressin receptor 1B	AVPR1B	0.0437777	1.22159	1.22159
polymerase (RNA) III (DNA directed) polypeptide G (32kD)	POLR3G	0.04378	1.05051	1.05051
CDNA FLJ13856 fis, clone THYRO1000988	---	0.043833	1.08268	1.08268
TRK-fused gene	TFG	0.043901	0.881983	-1.13381
TM2 domain containing 1	TM2D1	0.0439956	1.08879	1.08879
transmembrane 9 superfamily member 2	TM9SF2	0.0440677	0.663954	-1.50613
CDNA FLJ13712 fis, clone PLACE2000394	---	0.0441872	1.08901	1.08901
hypothetical protein LOC145899	LOC145899	0.0442082	1.11943	1.11943
PRAME family member 1 /// PRAME family member 2	PRAMEF1 /// PRAMEF2	0.0442716	1.10076	1.10076
mitogen-activated protein kinase 14	MAPK14	0.0443444	0.742761	-1.34633
carbonic anhydrase VA, mitochondrial	CA5A	0.04439	1.08006	1.08006
estrogen receptor 2 (ER beta)	ESR2	0.0444429	1.0794	1.0794
TAF1 RNA polymerase II, TATA box binding protein (TBP)-associated factor, 250kDa	TAF1	0.0445101	1.07406	1.07406
TBCC domain containing 1	TBCCD1	0.0445295	0.855428	-1.16901
B-cell translocation gene 4	BTG4	0.0445402	1.08189	1.08189
CD80 molecule	CD80	0.0447216	1.1313	1.1313
MYC induced nuclear antigen	MINA	0.0447811	0.793928	-1.25956
Solute carrier family 30 (zinc transporter), member 1	SLC30A1	0.0448631	0.633101	-1.57953
male-enhanced antigen 1	MEA1	0.0448893	0.74895	-1.3352
CXXC finger 1 (PHD domain)	CXXC1	0.0451587	1.22982	1.22982
Fas (TNFRSF6) associated factor 1	FAF1	0.0451719	0.84129	-1.18865
vesicle-associated membrane protein 3 (cellubrevin)	VAMP3	0.0452123	0.796164	-1.25602
chromosome 4 open reading frame 6	C4orf6	0.0452966	1.08749	1.08749
threonine synthase-like 1 (bacterial)	THNSL1	0.0453901	1.05691	1.05691
EH domain binding protein 1	EHBP1	0.0454106	1.31917	1.31917
mesoderm induction early response 1, family member 2	MIER2	0.0454321	1.09685	1.09685
CDNA FLJ12040 fis, clone HEMBB1001944	---	0.0454623	1.03302	1.03302
Rho guanine nucleotide exchange factor (GEF) 10	ARHGEF10	0.0455258	1.18391	1.18391
ubiquitin-conjugating enzyme E2H (UBC8 homolog, yeast)	UBE2H	0.0455667	1.11108	1.11108
N-deacetylase/N-sulfotransferase (heparan glucosaminyl) 4	NDST4	0.0455857	1.087	1.087
fibroblast growth factor 3 (murine mammary tumor virus integration site (v-int-2	FGF3	0.0456941	1.07796	1.07796
ring finger protein 13	RNF13	0.0457528	0.723115	-1.38291
BRCA1 associated protein-1 (ubiquitin carboxy-terminal hydrolase)	BAP1	0.0458036	1.1549	1.1549
male-specific lethal-1 homolog	MSL-1	0.0458464	0.793644	-1.26001
hypothetical protein FLJ14126	FLJ14126	0.0459039	1.10282	1.10282
TSC22 domain family, member 2	TSC22D2	0.0459916	1.09258	1.09258
late cornified envelope 2B	LCE2B	0.0460354	1.12407	1.12407
WD repeat domain 3	WDR3	0.0460397	1.24304	1.24304
aldehyde dehydrogenase 1 family, member B1	ALDH1B1	0.0460433	1.08043	1.08043
zinc finger protein 508	ZNF508	0.0460769	1.30307	1.30307
kelch-like 1 (Drosophila)	KLHL1	0.04613	1.09798	1.09798
colony stimulating factor 2 (granulocyte-macrophage)	CSF2	0.0461556	1.08408	1.08408
acid phosphatase 5, tartrate resistant	ACP5	0.0461606	0.761386	-1.31339
transmembrane and coiled-coil domain family 1	TMCC1	0.0462059	0.761871	-1.31256
smu-1 suppressor of mec-8 and unc-52 homolog (C. elegans)	SMU1	0.0463073	1.11241	1.11241
myosin XVA	MYO15A	0.0463732	1.10255	1.10255
TAO kinase 3	TAOK3	0.0463891	0.918959	-1.08819
v-maf musculoaponeurotic fibrosarcoma oncogene homolog F (avian)	MAFF	0.0464083	1.24029	1.24029
endothelial differentiation, lysophosphatidic acid G-protein-coupled receptor, 7	EDG7	0.0465766	1.08907	1.08907
galactose-1-phosphate uridylyltransferase	GALT	0.046613	0.833196	-1.2002
neurogenic differentiation 6	NEUROD6	0.0467264	1.11056	1.11056
isocitrate dehydrogenase 3 (NAD+) beta	IDH3B	0.0468531	1.17194	1.17194
HSPB (heat shock 27kDa) associated protein 1	HSPBAP1	0.0468594	0.792382	-1.26202
serine incorporator 3	SERINC3	0.0468738	0.654061	-1.52891
hepatitis A virus cellular receptor 1	HAVCR1	0.0468819	1.07497	1.07497
---	---	0.0470529	1.13951	1.13951
nuclear receptor subfamily 6, group A, member 1	NR6A1	0.0470647	1.17243	1.17243
erythrocyte membrane protein band 4.1 like 4B	EPB41L4B	0.0471227	1.19276	1.19276
ATP synthase, H+ transporting, mitochondrial F0 complex, subunit s (factor B)	ATP5S	0.0471501	0.718603	-1.39159
embryonic ectoderm development	EED	0.0471574	0.880964	-1.13512
Integrin, beta 5	ITGB5	0.0471674	0.900322	-1.11071
RAS guanyl releasing protein 2 (calcium and DAG-regulated)	RASGRP2	0.0471817	1.12802	1.12802
retinoblastoma binding protein 9	RBBP9	0.0471859	1.09675	1.09675
mitochondrial ribosomal protein L42	MRPL42	0.0472014	0.717334	-1.39405
heterogeneous nuclear ribonucleoprotein A/B	HNRPAB	0.0472178	1.26807	1.26807
glycine receptor, beta	GLRB	0.0472502	1.07091	1.07091
coiled-coil-helix-coiled-coil-helix domain containing 2	CHCHD2	0.0472874	0.841877	-1.18782
phospholipase D family, member 3	PLD3	0.0473469	0.761903	-1.3125
insulin-like growth factor binding protein 5	IGFBP5	0.0474439	1.0728	1.0728
tripartite motif-containing 2	TRIM2	0.0475092	1.07075	1.07075
DEAD (Asp-Glu-Ala-Asp) box polypeptide 18	DDX18	0.0475209	1.44152	1.44152
potassium channel, subfamily K, member 1	KCNK1	0.0475232	1.44019	1.44019
neuroblastoma, suppression of tumorigenicity 1	NBL1	0.0475323	1.33283	1.33283
Transcribed locus	---	0.0476041	1.05902	1.05902
netrin G1	NTNG1	0.0477458	1.08987	1.08987
elongation factor RNA polymerase II	ELL	0.0478004	1.085	1.085
ankyrin repeat and sterile alpha motif domain containing 1B	ANKS1B	0.0478162	1.0409	1.0409
Transcribed locus	---	0.0479235	1.03247	1.03247
ciliary neurotrophic factor receptor	CNTFR	0.0479527	1.17502	1.17502
nuclear factor of activated T-cells, cytoplasmic, calcineurin-dependent 1	NFATC1	0.0479552	1.14792	1.14792
---	---	0.047961	0.737366	-1.35618
eukaryotic translation initiation factor 1	EIF1	0.0479643	1.38468	1.38468
ADAM metallopeptidase domain 29	ADAM29	0.0479741	1.09524	1.09524
mediator of RNA polymerase II transcription, subunit 6 homolog (S. cerevisiae)	MED6	0.0481194	0.916763	-1.09079
hydroxyacid oxidase 2 (long chain)	HAO2	0.0481528	1.14806	1.14806
agouti signaling protein, nonagouti homolog (mouse)	ASIP	0.0481677	1.14148	1.14148
asparagine synthetase	ASNS	0.0482723	1.81585	1.81585
sulfotransferase family, cytosolic, 2A, dehydroepiandrosterone (DHEA)-preferring	SULT2A1	0.048379	1.06393	1.06393
forkhead box H1	FOXH1	0.0484413	1.20231	1.20231
zinc finger, FYVE domain containing 21	ZFYVE21	0.0484492	1.04292	1.04292
calcium/calmodulin-dependent protein kinase kinase 2, beta	CAMKK2	0.0484784	1.06391	1.06391
stromal antigen 1	STAG1	0.0485739	0.760195	-1.31545
RAS p21 protein activator (GTPase activating protein) 1	RASA1	0.0486544	0.818427	-1.22186
cytochrome c oxidase subunit VIIb	COX7B	0.0486596	0.867769	-1.15238
NADH dehydrogenase (ubiquinone) 1 alpha subcomplex, 6, 14kDa	NDUFA6	0.0486625	0.824126	-1.21341
pleckstrin homology, Sec7 and coiled-coil domains 1(cytohesin 1)	PSCD1	0.0486637	1.25661	1.25661
amyloid beta precursor protein (cytoplasmic tail) binding protein 2	APPBP2	0.0487687	0.87405	-1.1441
methyl-CpG binding domain protein 3	MBD3	0.0487721	1.14794	1.14794
proteasome (prosome, macropain) activator subunit 3 (PA28 gamma; Ki)	PSME3	0.0487795	1.20714	1.20714
THAP domain containing, apoptosis associated protein 3	THAP3	0.0488211	1.12872	1.12872
neurofibromin 1 (neurofibromatosis, von Recklinghausen disease, Watson disease)	NF1	0.0488454	0.750844	-1.33183
replication protein A4, 34kDa	RPA4	0.0488575	1.1744	1.1744
glutaminase	GLS	0.0489384	1.07448	1.07448
phosphodiesterase 6G, cGMP-specific, rod, gamma	PDE6G	0.049182	1.24013	1.24013
arginine vasopressin receptor 1A	AVPR1A	0.0492885	1.10692	1.10692
matrix metallopeptidase 15 (membrane-inserted)	MMP15	0.0493181	1.14973	1.14973
ubiquitin specific peptidase 29	USP29	0.0494007	1.08071	1.08071
serpin peptidase inhibitor, clade F (alpha-2 antiplasmin, pigment epithelium der	SERPINF2	0.0494374	1.13211	1.13211
low density lipoprotein-related protein 2	LRP2	0.0494602	1.15116	1.15116
NADH dehydrogenase (ubiquinone) Fe-S protein 8, 23kDa (NADH-coenzyme Q reductase	NDUFS8	0.0496203	0.649789	-1.53896
LIM and SH3 protein 1	LASP1	0.0496834	0.743061	-1.34578
prostaglandin E receptor 1 (subtype EP1), 42kDa	PTGER1	0.0496934	1.11784	1.11784
keratin 19 pseudogene 2	KRT19P2	0.0497208	1.09969	1.09969
v-myc myelocytomatosis viral related oncogene, neuroblastoma derived (avian)	MYCN	0.0497767	1.06069	1.06069
Mdm4, transformed 3T3 cell double minute 4, p53 binding protein (mouse)	MDM4	0.0497806	0.959284	-1.04244
chitobiase, di-N-acetyl-	CTBS	0.049871	0.800461	-1.24928
neuronal pentraxin receptor	NPTXR	0.0499036	1.07074	1.07074
CDC5 cell division cycle 5-like (S. pombe)	CDC5L	0.0499119	1.20146	1.20146
cell division cycle 40 homolog (S. cerevisiae)	CDC40	0.0499302	0.87153	-1.14741
transmembrane protein 59	TMEM59	0.0499877	0.746693	-1.33924
Guanine nucleotide binding protein (G protein), beta polypeptide 2-like 1	GNB2L1	0.049993	1.23035	1.23035
