# Supplementary material for: Global gene expression profiling of oral cavity cancers suggests molecular heterogeneity within anatomic subsites
Source: BMC Res Notes. 2008 Nov 13;1:113. doi: 10.1186/1756-0500-1-113 (PMC2632665; doi:10.1186/1756-0500-1-113)
Supplement: Additional File 3 — Differentially expressed genes between tongue and oral cavity samples from ArrayExpress dataset TABM302 (p ≤ 0.05). [file 1756-0500-1-113-S3.xls]

## Sheet: Plan1
Additional File 3: Differentially expressed genes between tongue and oral cavity samples from ArrayExpress dataset TABM302 (p ≤0.05).
OTHER: Samples annotated as "Oral Cavity" by the authors
TONGUE: samples annotated as "Tongue" by the authors
Gene Title	Gene Symbol	p-Value (OTHER vs. TONGUE)	Ratio (OTHER vs. TONGUE)	Fold-Change (OTHER vs. TONGUE)
mab-21-like 2 (C. elegans)	MAB21L2	3.93333e-06	2.10832	2.10832
ATP synthase, H+ transporting, mitochondrial F0 complex, subunit C2 (subunit 9)	ATP5G2	3.02408e-05	0.73776	-1.35546
1-acylglycerol-3-phosphate O-acyltransferase 7 (lysophosphatidic acid acyltransf	AGPAT7	4.36123e-05	1.81917	1.81917
transmembrane protein 165	TMEM165	4.54174e-05	1.76091	1.76091
dimethylarginine dimethylaminohydrolase 2	DDAH2	6.39495e-05	0.574906	-1.73942
dimethylarginine dimethylaminohydrolase 2	DDAH2	8.66363e-05	0.572535	-1.74662
RAB18, member RAS oncogene family	RAB18	0.000106045	1.69912	1.69912
tetraspanin 5	TSPAN5	0.000115338	2.86667	2.86667
CDNA clone IMAGE:5285945	---	0.000122834	0.857667	-1.16595
KIAA1217	KIAA1217	0.000127051	1.42137	1.42137
RAB18, member RAS oncogene family	RAB18	0.000143753	1.68892	1.68892
CDNA clone IMAGE:5277116	---	0.000150901	0.894092	-1.11845
chromosome 4 open reading frame 16	C4orf16	0.000156497	1.21898	1.21898
RCC1 domain containing 1	RCCD1	0.000179603	0.863651	-1.15787
PDZ and LIM domain 5	PDLIM5	0.000183428	1.8045	1.8045
Transcribed locus	---	0.000184444	0.867616	-1.15258
---	---	0.000188941	0.81978	-1.21984
methylmalonic aciduria (cobalamin deficiency) cblA type	MMAA	0.000199177	1.58439	1.58439
SEC24 related gene family, member D (S. cerevisiae)	SEC24D	0.000233555	1.57799	1.57799
cerebellar degeneration-related protein 2-like	CDR2L	0.000271494	1.61705	1.61705
proline/arginine-rich end leucine-rich repeat protein	PRELP	0.000286628	0.340343	-2.93821
WAS protein family, member 2	WASF2	0.000332021	1.7223	1.7223
adaptor-related protein complex 3, mu 2 subunit	AP3M2	0.000357636	0.493812	-2.02506
Chromosome 20 open reading frame 29	C20orf29	0.000387531	0.873665	-1.1446
Rho GTPase activating protein 21	ARHGAP21	0.000400582	1.43998	1.43998
inositol polyphosphate-4-phosphatase, type II, 105kDa	INPP4B	0.000404256	3.33339	3.33339
matrix metallopeptidase 14 (membrane-inserted)	MMP14	0.000410943	1.59856	1.59856
signal recognition particle 72kDa	SRP72	0.000421599	1.44841	1.44841
dimethylarginine dimethylaminohydrolase 2	DDAH2	0.000424779	0.616679	-1.62159
RAB18, member RAS oncogene family	RAB18	0.000426606	1.76213	1.76213
transmembrane and tetratricopeptide repeat containing 3	TMTC3	0.000428543	1.47713	1.47713
zinc finger protein 804B	ZNF804B	0.000431068	0.896984	-1.11485
osteoclast-associated receptor	OSCAR	0.000446201	1.31988	1.31988
methylmalonic aciduria (cobalamin deficiency) cblA type	MMAA	0.000477686	1.24193	1.24193
DnaJ (Hsp40) homolog, subfamily B, member 14	DNAJB14	0.000489923	1.77363	1.77363
ankyrin repeat and BTB (POZ) domain containing 1	ABTB1	0.000498196	0.856426	-1.16764
Transcribed locus	---	0.000514332	1.64134	1.64134
phosphate regulating endopeptidase homolog, X-linked (hypophosphatemia, vitamin	PHEX	0.000539056	1.45392	1.45392
DnaJ (Hsp40) homolog, subfamily A, member 4	DNAJA4	0.000542337	1.29617	1.29617
tetraspanin 5	TSPAN5	0.000542347	2.31189	2.31189
tumor necrosis factor receptor superfamily, member 21	TNFRSF21	0.000549102	2.4372	2.4372
phosphatase and actin regulator 2	PHACTR2	0.000557303	1.66044	1.66044
ubiquitin specific peptidase 38	USP38	0.000576937	1.62345	1.62345
NMDA receptor regulated 1	NARG1	0.000581953	1.36497	1.36497
fusion (involved in t(12;16) in malignant liposarcoma)	FUS	0.000615424	0.75962	-1.31645
STEAP family member 3	STEAP3	0.000616111	1.56977	1.56977
CDP-diacylglycerol synthase (phosphatidate cytidylyltransferase) 1	CDS1	0.000621721	1.67256	1.67256
CDNA: FLJ23131 fis, clone LNG08502	---	0.000625393	0.857814	-1.16575
CUG triplet repeat, RNA binding protein 1	CUGBP1	0.000625565	1.47771	1.47771
synaptogyrin 1	SYNGR1	0.00067234	0.853331	-1.17188
multiple C2 domains, transmembrane 1	MCTP1	0.000692944	2.059	2.059
erythrocyte membrane protein band 4.1 like 4A	EPB41L4A	0.000704288	0.89618	-1.11585
glioma tumor suppressor candidate region gene 2	GLTSCR2	0.000710232	0.65682	-1.52249
transcription factor AP-2 beta (activating enhancer binding protein 2 beta)	TFAP2B	0.000717358	0.876554	-1.14083
LY6/PLAUR domain containing 1	LYPD1	0.00072959	2.78279	2.78279
KIAA1217	KIAA1217	0.000740163	1.72567	1.72567
Gap junction protein, alpha 12, 47kDa	GJA12	0.000751871	0.851687	-1.17414
poly (ADP-ribose) polymerase family, member 3	PARP3	0.000753461	1.59886	1.59886
CDNA FLJ35937 fis, clone TESTI2011480	---	0.00075935	0.937825	-1.0663
PDZ and LIM domain 5	PDLIM5	0.000784191	1.72126	1.72126
chromosome 19 open reading frame 54	C19orf54	0.000800785	0.590776	-1.69269
transducin-like enhancer of split 4 (E(sp1) homolog, Drosophila)	TLE4	0.000843833	1.19685	1.19685
hypothetical protein LOC155006	LOC155006	0.000847885	0.891568	-1.12162
mitofusin 2	MFN2	0.000862416	1.81752	1.81752
ADAM metallopeptidase domain 12 (meltrin alpha)	ADAM12	0.000947393	1.19082	1.19082
abl-interactor 1	ABI1	0.000972877	1.63313	1.63313
calcium channel, voltage-dependent, beta 2 subunit	CACNB2	0.000995224	0.873446	-1.14489
ribosomal protein L13a /// similar to ribosomal protein L13a /// similar to ribo	LOC283340 /// LOC642209 /// LOC644511 /// LOC728658 /// RP11-365K22.1 /// RPL13A	0.000997114	0.78263	-1.27774
SPARC-like 1 (mast9, hevin)	SPARCL1	0.00100135	0.589612	-1.69603
homeobox B8	HOXB8	0.00100249	0.848904	-1.17799
ribosomal protein S11	RPS11	0.00103026	0.840893	-1.18921
tetraspanin 5	TSPAN5	0.0010426	2.42961	2.42961
---	---	0.00104303	0.823486	-1.21435
CDNA: FLJ23194 fis, clone REC00490	---	0.00105012	1.09724	1.09724
nucleolar protein 5A (56kDa with KKE/D repeat)	NOL5A	0.00105222	0.614852	-1.62641
chromosome 20 open reading frame 105	C20orf105	0.00107369	0.879094	-1.13753
dpy-19-like 1 (C. elegans)	DPY19L1	0.00109054	0.907385	-1.10207
laminin, gamma 2	LAMC2	0.00116051	2.74246	2.74246
ADAM metallopeptidase with thrombospondin type 1 motif, 8	ADAMTS8	0.00118069	0.824785	-1.21244
caspase recruitment domain family, member 14	CARD14	0.00118965	1.47333	1.47333
similar to M-phase phosphoprotein, mpp8	LOC642333 /// LOC727815	0.00119929	0.823173	-1.21481
CDNA FLJ11404 fis, clone HEMBA1000749	---	0.00121555	1.68204	1.68204
Hypothetical protein LOC441054	LOC441054	0.00121613	1.32674	1.32674
proline/arginine-rich end leucine-rich repeat protein	PRELP	0.00122055	0.713189	-1.40215
alpha-kinase 1	ALPK1	0.00124998	1.51406	1.51406
leukotriene A4 hydrolase	LTA4H	0.00126422	0.779317	-1.28318
pitrilysin metallopeptidase 1	PITRM1	0.00127513	1.69993	1.69993
---	---	0.0012903	0.9071	-1.10241
vanin 1	VNN1	0.00129079	1.56601	1.56601
adenylate cyclase 7	ADCY7	0.00129253	1.67937	1.67937
transmembrane protein 165	TMEM165	0.00129446	1.38243	1.38243
vascular cell adhesion molecule 1	VCAM1	0.00129815	0.333546	-2.99809
PDZ and LIM domain 5	PDLIM5	0.0013349	1.60058	1.60058
ribosomal protein L13a	RPL13A	0.00134015	0.82462	-1.21268
ribosomal protein S5	RPS5	0.00138718	0.761165	-1.31378
G protein-coupled receptor 135	GPR135	0.00146482	0.902028	-1.10861
hypothetical protein MGC45491	MGC45491	0.00147242	0.824022	-1.21356
short coiled-coil protein	SCOC	0.00147435	1.4074	1.4074
Full length insert cDNA clone ZC33A09	---	0.00150349	1.38488	1.38488
v-ets erythroblastosis virus E26 oncogene homolog (avian)	ERG	0.00153589	1.17985	1.17985
mitochondrial trans-2-enoyl-CoA reductase	MECR	0.00153807	1.3289	1.3289
MRNA; cDNA DKFZp586E131 (from clone DKFZp586E131)	---	0.00155829	0.891688	-1.12147
PDZ and LIM domain 5	PDLIM5	0.00156049	1.49742	1.49742
neurofibromin 2 (bilateral acoustic neuroma)	NF2	0.00157581	1.29863	1.29863
cell division cycle 42 (GTP binding protein, 25kDa)	CDC42	0.00157919	2.0901	2.0901
cytochrome b-561	CYB561	0.0015934	1.39538	1.39538
KIAA1086	KIAA1086	0.00162177	0.88066	-1.13551
neurofibromin 2 (bilateral acoustic neuroma)	NF2	0.00164957	1.19511	1.19511
Transcribed locus	---	0.00168257	2.03932	2.03932
chromosome 17 open reading frame 45	C17orf45	0.00168415	0.556983	-1.79539
---	---	0.00168995	1.15038	1.15038
---	---	0.00169867	0.869971	-1.14946
1-acylglycerol-3-phosphate O-acyltransferase 7 (lysophosphatidic acid acyltransf	AGPAT7	0.00170181	1.22921	1.22921
protein kinase, cAMP-dependent, regulatory, type I, alpha (tissue specific extin	PRKAR1A	0.0017044	1.33399	1.33399
Homo sapiens, clone IMAGE:5198544, mRNA	---	0.00172432	1.1751	1.1751
cytoplasmic FMR1 interacting protein 2	CYFIP2	0.00175538	0.538913	-1.85559
phosphotriesterase related	PTER	0.00175857	1.75	1.75
cholecystokinin A receptor	CCKAR	0.00176993	0.775324	-1.28978
hypothetical protein PRO2266	PRO2266	0.00178251	0.878003	-1.13895
hypothetical protein BC009233	LOC92659	0.00182449	0.818675	-1.22149
DEIN noncoding RNA transcript A mRNA, complete sequence	---	0.00184477	0.902065	-1.10857
WAP four-disulfide core domain 8	WFDC8	0.00184822	0.878215	-1.13867
calbindin 2, 29kDa (calretinin)	CALB2	0.00185061	2.8682	2.8682
DnaJ (Hsp40) homolog, subfamily B, member 14	DNAJB14	0.0018708	1.35396	1.35396
abhydrolase domain containing 2	ABHD2	0.00187621	1.35918	1.35918
DnaJ (Hsp40) homolog, subfamily C, member 11	DNAJC11	0.00190171	1.26003	1.26003
CDNA FLJ11745 fis, clone HEMBA1005526	---	0.00190757	2.27782	2.27782
CDNA: FLJ23044 fis, clone LNG02454	---	0.0019193	1.75782	1.75782
H2A histone family, member V	H2AFV	0.00194821	0.735187	-1.3602
golgi SNAP receptor complex member 2	GOSR2	0.00195304	1.3741	1.3741
nuclear receptor interacting protein 1	NRIP1	0.00199672	2.27191	2.27191
abl-interactor 1	ABI1	0.00199832	1.51442	1.51442
zinc finger protein 709	ZNF709	0.00201945	0.875873	-1.14172
similar to IQ motif containing F1	LOC389124	0.00202635	0.861568	-1.16067
arrestin domain containing 4	ARRDC4	0.00204984	2.29322	2.29322
CDNA clone IMAGE:5266100	---	0.00206344	0.828045	-1.20766
hypothetical protein, clone pT-Adv JuaX22	ORF1	0.00206884	0.894996	-1.11732
dedicator of cytokinesis 5	DOCK5	0.00207708	1.34564	1.34564
WD repeat domain 68	WDR68	0.00207953	0.817947	-1.22257
ribosomal protein L13a	RPL13A	0.00207953	0.815574	-1.22613
leucine zipper transcription regulator 2	LZTR2	0.00208055	1.61262	1.61262
chromosome 15 open reading frame 29	C15orf29	0.00212173	1.5102	1.5102
YME1-like 1 (S. cerevisiae)	YME1L1	0.00212642	1.40065	1.40065
Transcribed locus	---	0.00213391	1.90331	1.90331
tropomodulin 3 (ubiquitous)	TMOD3	0.00213924	1.56029	1.56029
lamin B receptor	LBR	0.00214085	0.589851	-1.69534
MRNA; cDNA DKFZp451E1916 (from clone DKFZp451E1916)	---	0.00214858	0.911256	-1.09739
zinc finger protein 609	ZNF609	0.00215092	1.2716	1.2716
cytochrome b-561	CYB561	0.00215851	1.37588	1.37588
CDNA clone IMAGE:4837134	---	0.0021635	0.917111	-1.09038
proline rich 6	PRR6	0.00216884	0.316016	-3.1644
Transcribed locus	---	0.00217379	1.99533	1.99533
1-acylglycerol-3-phosphate O-acyltransferase 3	AGPAT3	0.00218402	1.38103	1.38103
zinc finger, MYM-type 6	ZMYM6	0.00218846	1.49041	1.49041
chromosome 6 open reading frame 48	C6orf48	0.00219307	0.623885	-1.60286
rhomboid, veinlet-like 2 (Drosophila)	RHBDL2	0.00221274	1.88213	1.88213
zinc finger protein 3	ZNF3	0.00222118	0.665138	-1.50345
chromosome 16 open reading frame 75	C16orf75	0.00222562	0.514588	-1.9433
TCR variable region Va30 subfamily gene (VA30, JA, CA segments), 5' end	---	0.00223534	0.857134	-1.16668
Discs, large (Drosophila) homolog-associated protein 3	DLGAP3	0.00225849	0.913267	-1.09497
Transcribed locus	---	0.0022631	1.22454	1.22454
zinc finger, BED-type containing 4	ZBED4	0.00228472	1.45393	1.45393
tetratricopeptide repeat domain 6	TTC6	0.0022932	0.910669	-1.09809
CDNA clone IMAGE:5268696	---	0.00229367	0.615503	-1.62469
homeobox B4	HOXB4	0.00231175	0.747195	-1.33834
Mitochondrial ribosomal protein S26	MRPS26	0.00231969	0.856416	-1.16766
Rho GTPase activating protein 1	ARHGAP1	0.00234041	1.49789	1.49789
ribosomal protein L14	RPL14	0.00234992	0.8159	-1.22564
proline rich 6	PRR6	0.00235138	0.301577	-3.3159
C1q and tumor necrosis factor related protein 6	C1QTNF6	0.00236124	1.51756	1.51756
---	---	0.00238149	0.903979	-1.10622
ring finger and CCCH-type zinc finger domains 1	RC3H1	0.00240981	1.76582	1.76582
Zinc finger protein 746	ZNF746	0.00242244	1.13944	1.13944
pleckstrin and Sec7 domain containing 4	PSD4	0.00243324	1.50371	1.50371
calmodulin-like 6	CALML6	0.00244205	0.899232	-1.11206
inositol polyphosphate-4-phosphatase, type II, 105kDa	INPP4B	0.00244921	1.34019	1.34019
regulating synaptic membrane exocytosis 2	RIMS2	0.0024701	0.895502	-1.11669
matrix metallopeptidase 14 (membrane-inserted)	MMP14	0.00247941	1.45219	1.45219
CDNA FLJ37755 fis, clone BRHIP2023762	---	0.00248404	1.64256	1.64256
FERM and PDZ domain containing 2 /// FRMPD2 related 1 /// FRMPD2 related 2	FRMPD2 /// LOC594834 /// RP11-556L1.3	0.00249301	0.89225	-1.12076
Transcribed locus	---	0.00250925	0.872589	-1.14601
hypothetical protein LOC283904	LOC283904	0.00253504	0.81471	-1.22743
solute carrier family 24 (sodium/potassium/calcium exchanger), member 6	SLC24A6	0.0025391	1.27483	1.27483
---	---	0.00261041	0.915452	-1.09236
Zinc finger, DHHC-type containing 21	ZDHHC21	0.00264873	1.49946	1.49946
Transcribed locus	---	0.00267015	1.16527	1.16527
ATP-binding cassette, sub-family E (OABP), member 1	ABCE1	0.00269079	1.47898	1.47898
G patch domain containing 4	GPATCH4	0.00269431	0.892138	-1.1209
KIAA0562	KIAA0562	0.00270085	1.43349	1.43349
CDNA FLJ13895 fis, clone THYRO1001673	---	0.00270869	1.2511	1.2511
bone morphogenetic protein 1	BMP1	0.00270895	1.91516	1.91516
abhydrolase domain containing 5	ABHD5	0.00275476	1.4641	1.4641
Transcribed locus	---	0.0027583	0.901987	-1.10866
Down syndrome critical region gene 1-like 2	DSCR1L2	0.00276457	1.34339	1.34339
LIM domain kinase 2	LIMK2	0.00278732	1.7002	1.7002
zinc finger protein 473	ZNF473	0.00279392	0.625938	-1.5976
PDZ and LIM domain 5	PDLIM5	0.00281347	1.85042	1.85042
vav 2 oncogene	VAV2	0.00282038	1.3626	1.3626
zinc finger protein 227	ZNF227	0.0028208	0.655277	-1.52607
CDNA clone IMAGE:4819488	---	0.00282815	0.71655	-1.39558
SET domain, bifurcated 2	SETDB2	0.00285719	0.916188	-1.09148
potassium channel, subfamily V, member 2	KCNV2	0.00285985	0.895963	-1.11612
Chromosome 6 open reading frame 142	C6orf142	0.00286638	0.923881	-1.08239
Transcribed locus, moderately similar to NP_001072521.1 opposite [Xenopus tropi	---	0.00287897	0.833524	-1.19973
CDNA clone IMAGE:5295565	---	0.00288451	0.910064	-1.09882
chromosome 4 open reading frame 26	C4orf26	0.00288629	1.11505	1.11505
1-acylglycerol-3-phosphate O-acyltransferase 7 (lysophosphatidic acid acyltransf	AGPAT7	0.00289273	1.87646	1.87646
inhibitor of growth family, member 1	ING1	0.002896	0.753131	-1.32779
zinc finger, CCHC domain containing 3	ZCCHC3	0.00291682	0.593446	-1.68507
non-SMC element 4 homolog A (S. cerevisiae)	NSMCE4A	0.00291702	0.685876	-1.45799
hypothetical protein MGC5590	MGC5590	0.00293227	0.893748	-1.11888
torsin A interacting protein 2	TOR1AIP2	0.00297117	1.29726	1.29726
signal transducing adaptor molecule (SH3 domain and ITAM motif) 1	STAM	0.00297151	1.53421	1.53421
neurofibromin 2 (bilateral acoustic neuroma)	NF2	0.00298184	1.23306	1.23306
matrix metallopeptidase 14 (membrane-inserted)	MMP14	0.00299837	1.62091	1.62091
cAMP responsive element modulator	CREM	0.00300862	1.10811	1.10811
Down syndrome cell adhesion molecule like 1	DSCAML1	0.0030099	0.901814	-1.10888
coiled-coil domain containing 111	CCDC111	0.00301946	1.65371	1.65371
v-erb-b2 erythroblastic leukemia viral oncogene homolog 2, neuro/glioblastoma de	ERBB2	0.00302329	1.31876	1.31876
hypothetical protein LOC133491	LOC133491	0.0030445	0.875255	-1.14252
acidic repeat containing	ACRC	0.00304474	1.20367	1.20367
dynein, light chain, roadblock-type 1	DYNLRB1	0.00308006	0.874101	-1.14403
eukaryotic translation initiation factor 4B	EIF4B	0.00311465	0.804165	-1.24353
tumor necrosis factor receptor superfamily, member 21	TNFRSF21	0.00312985	1.97904	1.97904
CDNA: FLJ20864 fis, clone ADKA01825	---	0.00314906	1.14448	1.14448
AHNAK nucleoprotein 2	AHNAK2	0.00316536	1.36454	1.36454
Transcribed locus	---	0.00316844	0.904598	-1.10546
ovostatin 2 /// similar to cDNA sequence BC048546	LOC728715 /// OVOS2	0.00317754	0.286866	-3.48595
Transcribed locus	---	0.00320245	0.916637	-1.09094
Homo sapiens, clone IMAGE:4429392	---	0.00321683	0.88771	-1.12649
regulator of chromosome condensation (RCC1) and BTB (POZ) domain containing prot	RCBTB1	0.00324883	1.07881	1.07881
neuroplastin	NPTN	0.00326856	1.43478	1.43478
serine active site containing 1	SERAC1	0.00328321	1.48081	1.48081
ribosomal protein L27a /// hCG21078	hCG_21078 /// RPL27A	0.00337179	0.8785	-1.1383
wingless-type MMTV integration site family, member 4	WNT4	0.00337287	3.05131	3.05131
ribosomal protein S19	RPS19	0.00338028	0.84422	-1.18453
small nucleolar RNA, H/ACA box 74A	SNORA74A	0.00339723	0.913933	-1.09417
dual adaptor of phosphotyrosine and 3-phosphoinositides	DAPP1	0.00341342	1.8223	1.8223
Mitogen-activated protein kinase-activated protein kinase 5	MAPKAPK5	0.00342506	0.903155	-1.10723
zinc finger protein 294	ZNF294	0.00344332	1.34665	1.34665
coiled-coil domain containing 109B	CCDC109B	0.00345651	1.63966	1.63966
immunoglobulin superfamily, member 9B	IGSF9B	0.00348922	0.827892	-1.20789
Full length insert cDNA clone ZD66G01	---	0.00349696	0.879767	-1.13666
ribosomal protein L10a	RPL10A	0.00349737	0.853185	-1.17208
ribosomal protein L13a	RPL13A	0.00351344	0.706718	-1.41499
kelch-like 2, Mayven (Drosophila)	KLHL2	0.0035272	1.57454	1.57454
ribosomal protein L13a	RPL13A	0.0035336	0.831215	-1.20306
---	---	0.00353861	0.903232	-1.10714
solute carrier family 47, member 2	SLC47A2	0.00354066	1.38625	1.38625
Fc fragment of IgG, low affinity IIa, receptor (CD32)	FCGR2A	0.00354083	0.874078	-1.14406
zinc finger, DHHC-type containing 14	ZDHHC14	0.00354947	0.919312	-1.08777
Hypothetical protein FLJ10081	FLJ10081	0.00356329	0.881677	-1.1342
monoacylglycerol O-acyltransferase 2	MOGAT2	0.00356793	0.890843	-1.12253
CDNA clone IMAGE:4792437	---	0.00359679	0.874003	-1.14416
protein phosphatase 2 (formerly 2A), regulatory subunit B, beta isoform	PPP2R2B	0.0036258	1.12455	1.12455
ankyrin repeat and SOCS box-containing 11	ASB11	0.00363454	0.843928	-1.18493
Transcribed locus	---	0.00363668	1.73162	1.73162
eukaryotic translation initiation factor 4E	EIF4E	0.00366414	1.33072	1.33072
---	---	0.00373463	1.13254	1.13254
tetraspanin 16	TSPAN16	0.00376	0.904836	-1.10517
LIM domain kinase 2	LIMK2	0.00379884	1.4316	1.4316
---	---	0.00381346	0.80175	-1.24727
---	---	0.00381404	0.874063	-1.14408
adipose differentiation-related protein	ADFP	0.00383303	0.485355	-2.06035
NMDA receptor regulated 1	NARG1	0.0038515	1.66085	1.66085
FtsJ homolog 1 (E. coli)	FTSJ1	0.00387873	1.46473	1.46473
leptin receptor /// leptin receptor overlapping transcript	LEPR /// LEPROT	0.00387978	1.56646	1.56646
major facilitator superfamily domain containing 11	MFSD11	0.00389796	1.37311	1.37311
trinucleotide repeat containing 5	TNRC5	0.00392591	0.749049	-1.33503
beclin 1 (coiled-coil, myosin-like BCL2 interacting protein)	BECN1	0.00394911	1.28299	1.28299
olfactory receptor, family 5, subfamily U, member 1	OR5U1	0.00397268	0.915393	-1.09243
odz, odd Oz/ten-m homolog 4 (Drosophila)	ODZ4	0.00400885	1.69312	1.69312
Solute carrier family 10 (sodium/bile acid cotransporter family), member 7	SLC10A7	0.00402523	1.17523	1.17523
fibroblast growth factor receptor 3 (achondroplasia, thanatophoric dwarfism)	FGFR3	0.00402536	2.03658	2.03658
family with sequence similarity 9, member B	FAM9B	0.00405985	0.920031	-1.08692
pericentriolar material 1	PCM1	0.00408912	0.688066	-1.45335
leukocyte receptor cluster (LRC) member 10	LENG10	0.00425132	1.155	1.155
scaffold attachment factor B	SAFB	0.00425493	0.860274	-1.16242
YME1-like 1 (S. cerevisiae)	YME1L1	0.00425911	1.32341	1.32341
phosphotriesterase related	PTER	0.00430499	1.77397	1.77397
FLJ39779 protein	FLJ39779	0.00431736	0.778884	-1.28389
testicular soluble adenylyl cyclase	SAC	0.00433663	0.849128	-1.17768
Thyroid adenoma associated	THADA	0.00433917	0.890381	-1.12311
Transcribed locus	---	0.00437738	0.894206	-1.11831
zinc binding alcohol dehydrogenase, domain containing 2	ZADH2	0.00437752	1.29262	1.29262
Transcribed locus	---	0.00438718	1.34427	1.34427
heterogeneous nuclear ribonucleoprotein A0	HNRPA0	0.00438795	0.770593	-1.2977
chemokine (C-X-C motif) receptor 4	CXCR4	0.00439635	0.468547	-2.13426
chromosome 4 open reading frame 36	C4orf36	0.0044265	1.36962	1.36962
Transcribed locus	---	0.00442884	1.11035	1.11035
---	---	0.0044383	0.91101	-1.09768
---	---	0.00447413	1.25511	1.25511
proline/arginine-rich end leucine-rich repeat protein	PRELP	0.00447782	0.470155	-2.12696
ribosomal protein S9	RPS9	0.00448572	0.8195	-1.22026
CDNA clone IMAGE:5285939	---	0.00450054	0.899154	-1.11216
CAP-GLY domain containing linker protein family, member 4	CLIP4	0.00450753	1.71179	1.71179
Arginase, liver	ARG1	0.00451879	0.881796	-1.13405
integrin, beta 3 (platelet glycoprotein IIIa, antigen CD61)	ITGB3	0.00452335	0.902266	-1.10832
SH3 domain containing ring finger 1	SH3RF1	0.00455375	1.43677	1.43677
RNA binding motif protein 17	RBM17	0.00455766	1.37102	1.37102
CDNA: FLJ22648 fis, clone HSI07329	---	0.00460888	0.91486	-1.09306
glioma tumor suppressor candidate region gene 2	GLTSCR2	0.00462623	0.664746	-1.50433
---	---	0.00463638	0.933058	-1.07174
RNA binding motif protein, X-linked	RBMX	0.0046489	0.778402	-1.28468
mitochondrial ribosomal protein S26	MRPS26	0.00465208	0.671737	-1.48868
MRNA; cDNA DKFZp564A136 (from clone DKFZp564A136)	---	0.0046761	0.913604	-1.09457
caspase recruitment domain family, member 14	CARD14	0.00467837	1.23733	1.23733
Plexin B2	PLXNB2	0.00469225	0.889402	-1.12435
FtsJ homolog 1 (E. coli)	FTSJ1	0.00470679	1.39945	1.39945
hypothetical gene supported by BC013438	LOC375295	0.00471909	2.23915	2.23915
tachykinin receptor 1	TACR1	0.00478023	0.924454	-1.08172
hypothetical protein LOC146713	HRNBP3	0.00478216	0.881362	-1.13461
SEC24 related gene family, member B (S. cerevisiae)	SEC24B	0.00478286	1.32493	1.32493
CDNA clone IMAGE:4816369	---	0.00478831	0.9075	-1.10193
Transcribed locus	---	0.00479079	1.19023	1.19023
---	---	0.00479437	1.12078	1.12078
oligonucleotide/oligosaccharide-binding fold containing 2A	OBFC2A	0.00481407	1.90408	1.90408
splicing factor 3b, subunit 3, 130kDa	SF3B3	0.00483026	0.742463	-1.34687
prefoldin subunit 5	PFDN5	0.00488574	0.82746	-1.20852
transcription elongation factor B (SIII), polypeptide 3 (110kDa, elongin A)	TCEB3	0.00491549	1.27066	1.27066
polycystic kidney disease 2-like 2	PKD2L2	0.00494955	1.08377	1.08377
chromosome 6 open reading frame 85	C6orf85	0.00499204	1.25569	1.25569
family with sequence similarity 69, member B	FAM69B	0.00499461	0.627474	-1.59369
methylthioadenosine phosphorylase	MTAP	0.00501807	1.73295	1.73295
B-cell CLL/lymphoma 7A	BCL7A	0.0050351	0.61135	-1.63572
protein phosphatase 1, regulatory (inhibitor) subunit 12A	PPP1R12A	0.00505161	1.26003	1.26003
RAP1, GTP-GDP dissociation stimulator 1	RAP1GDS1	0.0050669	1.52965	1.52965
cyclic nucleotide binding domain containing 1	CNBD1	0.00507786	0.903007	-1.10741
Cytochrome P450, family 2, subfamily E, polypeptide 1	CYP2E1	0.00507854	0.872826	-1.1457
Transcribed locus	---	0.00508653	0.873865	-1.14434
t-complex 10 (mouse)-like	TCP10L	0.00508907	0.860277	-1.16242
ELOVL family member 6, elongation of long chain fatty acids (FEN1/Elo2, SUR4/Elo	ELOVL6	0.00509167	1.28781	1.28781
neurofibromin 2 (bilateral acoustic neuroma)	NF2	0.0050974	1.21901	1.21901
polymerase (RNA) II (DNA directed) polypeptide J, 13.3kDa	POLR2J	0.00510673	0.748253	-1.33645
ubiquitin-conjugating enzyme E2D 3 (UBC4/5 homolog, yeast)	UBE2D3	0.0051195	1.27154	1.27154
phosphatase and actin regulator 2	PHACTR2	0.0051252	1.6224	1.6224
guanine nucleotide binding protein (G protein), alpha inhibiting activity polype	GNAI1	0.00514289	2.1506	2.1506
steroid sulfatase (microsomal), arylsulfatase C, isozyme S	STS	0.00515474	1.54585	1.54585
ST6 (alpha-N-acetyl-neuraminyl-2,3-beta-galactosyl-1,3)-N-acetylgalactosaminide	ST6GALNAC4	0.00515549	1.51943	1.51943
golgi autoantigen, golgin subfamily a, 2	GOLGA2	0.00516417	1.40235	1.40235
Transcribed locus	---	0.00517054	0.884374	-1.13074
solute carrier family 12 (potassium/chloride transporters), member 6	SLC12A6	0.00518647	2.0266	2.0266
centromere protein I	CENPI	0.00520186	0.906058	-1.10368
plasminogen activator, urokinase	PLAU	0.00520916	1.97776	1.97776
Pregnancy-induced hypertension syndrome-related protein (PIH2)	---	0.00524604	0.932145	-1.07279
chromosome 20 open reading frame 174	C20orf174	0.00529618	0.871927	-1.14688
transcription factor CP2	TFCP2	0.00530822	0.777996	-1.28535
abhydrolase domain containing 2	ABHD2	0.00531676	1.64207	1.64207
testis-specific transcript, Y-linked 8	TTTY8	0.00532634	0.883708	-1.13159
PHD finger protein 20-like 1	PHF20L1	0.00532669	1.26218	1.26218
Clone 23555 mRNA sequence	---	0.00533874	0.885793	-1.12893
nucleolar protein 4	NOL4	0.00538577	0.90195	-1.10871
interleukin 18 (interferon-gamma-inducing factor)	IL18	0.00542133	2.28811	2.28811
protein phosphatase 2C, magnesium-dependent, catalytic subunit	PPM2C	0.00543232	2.0201	2.0201
biogenesis of lysosome-related organelles complex-1, subunit 1	BLOC1S1	0.00544013	0.82892	-1.20639
Zinc finger protein 64 homolog (mouse)	ZFP64	0.00544207	0.870155	-1.14922
N-acylaminoacyl-peptide hydrolase	APEH	0.00545638	0.867369	-1.15291
mirror-image polydactyly 1	MIPOL1	0.00550492	1.9715	1.9715
CDNA: FLJ20930 fis, clone ADSE01260	---	0.00551256	0.902902	-1.10754
schlafen family member 5	SLFN5	0.00551664	1.67896	1.67896
Transcribed locus, weakly similar to XP_233629.3 similar to HBxAg transactivate	---	0.00554518	0.89727	-1.11449
ADAM metallopeptidase domain 20	ADAM20	0.0055475	0.890575	-1.12287
acyltransferase like 1	AYTL1	0.00556732	1.85323	1.85323
---	---	0.00557451	0.903696	-1.10657
LAG1 homolog, ceramide synthase 6 (S. cerevisiae)	LASS6	0.0055907	1.48564	1.48564
chromosome 5 open reading frame 26	C5orf26	0.00560386	0.645979	-1.54804
---	---	0.00560454	0.903184	-1.10719
WD repeat and FYVE domain containing 3	WDFY3	0.00560639	1.50529	1.50529
tetratricopeptide repeat, ankyrin repeat and coiled-coil containing 2	TANC2	0.00562942	1.42575	1.42575
v-myc myelocytomatosis viral related oncogene, neuroblastoma derived (avian) opp	MYCNOS	0.00564744	0.902353	-1.10821
phosphoribosylglycinamide formyltransferase, phosphoribosylglycinamide synthetas	GART	0.00566112	1.5413	1.5413
Full length insert cDNA clone ZA82A05	---	0.0056872	0.879105	-1.13752
---	---	0.00568733	0.87888	-1.13781
CDNA clone IMAGE:4838884	---	0.00569439	1.15807	1.15807
RAB39B, member RAS oncogene family	RAB39B	0.00571139	0.902321	-1.10825
CAP-GLY domain containing linker protein family, member 4	CLIP4	0.00572683	1.64484	1.64484
family with sequence similarity 20, member A	FAM20A	0.00573308	1.46208	1.46208
cholinergic receptor, nicotinic, beta 2 (neuronal)	CHRNB2	0.00573309	0.854772	-1.1699
heparanase	HPSE	0.0057473	2.02847	2.02847
A kinase (PRKA) anchor protein 13	AKAP13	0.0057675	1.42195	1.42195
apoptosis, caspase activation inhibitor	AVEN	0.00578377	1.41383	1.41383
zinc finger and SCAN domain containing 12	ZSCAN12	0.00580274	0.784194	-1.27519
nuclear receptor interacting protein 1	NRIP1	0.00580894	1.88605	1.88605
tuftelin interacting protein 11	TFIP11	0.00581908	1.22642	1.22642
Hypothetical protein MGC13114	MGC13114	0.00582379	0.836169	-1.19593
schlafen family member 5	SLFN5	0.00584031	2.04271	2.04271
schlafen family member 5	SLFN5	0.00587465	1.96906	1.96906
lipid phosphate phosphatase-related protein type 2	LPPR2	0.00588522	1.09352	1.09352
RAB1A, member RAS oncogene family	RAB1A	0.0059066	1.20266	1.20266
EGF-like repeats and discoidin I-like domains 3	EDIL3	0.005914	1.4203	1.4203
collagen, type XIII, alpha 1	COL13A1	0.00598396	0.853982	-1.17099
intercellular adhesion molecule 2	ICAM2	0.00599464	0.593986	-1.68354
Transcribed locus	---	0.00600742	1.11053	1.11053
chemokine (C-C motif) ligand 19	CCL19	0.00601165	0.307029	-3.25702
vanin 1	VNN1	0.0060224	2.08025	2.08025
CDNA: FLJ21248 fis, clone COL01235	---	0.00603293	1.29643	1.29643
WAP four-disulfide core domain 2	WFDC2	0.00605473	1.11443	1.11443
resistance to inhibitors of cholinesterase 3 homolog (C. elegans)	RIC3	0.00606075	0.897411	-1.11432
similar to Alu subfamily J sequence contamination warning entry	FLJ35379	0.00608275	0.860083	-1.16268
development and differentiation enhancing factor 1	DDEF1	0.00612834	1.22442	1.22442
neuropilin 1	NRP1	0.00613396	1.64332	1.64332
Synaptojanin 2	SYNJ2	0.00614734	0.891563	-1.12163
---	---	0.006152	0.813692	-1.22897
phospholipase A1 member A	PLA1A	0.00615624	0.716315	-1.39603
Hypothetical protein LOC143381	LOC143381	0.00615901	0.833601	-1.19961
zinc finger protein 498	ZNF498	0.00619527	0.67601	-1.47927
carnitine acetyltransferase	CRAT	0.00622119	1.65368	1.65368
ER degradation enhancer, mannosidase alpha-like 3	EDEM3	0.00623443	1.40095	1.40095
nuclear receptor subfamily 1, group D, member 2	NR1D2	0.006244	1.78132	1.78132
SIN3 homolog B, transcription regulator (yeast)	SIN3B	0.00625039	1.30912	1.30912
chromatin modifying protein 2A	CHMP2A	0.00625052	0.695196	-1.43844
MORC family CW-type zinc finger 3	MORC3	0.0062585	1.3622	1.3622
mesenchyme homeobox 1	MEOX1	0.00627481	0.724054	-1.38111
chemokine (C-X-C motif) receptor 4	CXCR4	0.00629078	0.473391	-2.11242
purinergic receptor P2Y, G-protein coupled, 2	P2RY2	0.00630848	1.8705	1.8705
dynein, axonemal, heavy chain 1	DNAH1	0.00633322	0.876134	-1.14138
polo-like kinase 4 (Drosophila)	PLK4	0.00638378	1.32579	1.32579
---	---	0.00640462	0.830281	-1.20441
olfactory receptor, family 2, subfamily L, member 2	OR2L2	0.00640814	0.926766	-1.07902
mitogen activated protein kinase binding protein 1	MAPKBP1	0.00641452	1.32663	1.32663
WD repeat domain 87	WDR87	0.00641767	0.901024	-1.10985
chromosome 1 open reading frame 25	C1orf25	0.0064217	1.28313	1.28313
hypothetical protein DKFZp761H2121	DKFZp761H2121	0.0064647	0.897851	-1.11377
MRNA; cDNA DKFZp547G099 (from clone DKFZp547G099)	---	0.0064924	0.907549	-1.10187
Clone pp7683 unknown mRNA	---	0.00651541	0.920888	-1.08591
splicing factor, arginine/serine-rich 7, 35kDa	SFRS7	0.00652425	0.734886	-1.36076
zinc finger, DHHC-type containing 9	ZDHHC9	0.00652915	1.71316	1.71316
nuclear receptor subfamily 1, group I, member 2	NR1I2	0.00655746	0.809906	-1.23471
hypothetical gene supported by BC039003	LOC441086	0.00657493	0.874331	-1.14373
chromosome 3 open reading frame 15	C3orf15	0.00657761	0.904695	-1.10535
---	---	0.00661388	1.1941	1.1941
DC2 protein	DC2	0.00663182	1.26319	1.26319
CCR4-NOT transcription complex, subunit 7	CNOT7	0.00664934	0.904982	-1.10499
methionine sulfoxide reductase B2	MSRB2	0.00667757	1.23397	1.23397
ankyrin repeat and SOCS box-containing 10	ASB10	0.00670549	1.08893	1.08893
zinc finger protein 586	ZNF586	0.00671927	0.684496	-1.46093
FLJ12716 protein	FLJ12716	0.00675121	1.49113	1.49113
metastasis suppressor 1	MTSS1	0.00676344	1.57612	1.57612
guanine nucleotide binding protein (G protein), alpha inhibiting activity polype	GNAI1	0.00677896	1.91334	1.91334
solute carrier family 12 (potassium/chloride transporters), member 6	SLC12A6	0.00678462	1.88523	1.88523
family with sequence similarity 40, member B	FAM40B	0.00679798	1.46543	1.46543
Signal sequence receptor, gamma (translocon-associated protein gamma)	SSR3	0.00680407	1.22175	1.22175
chromosome X open reading frame 31	CXorf31	0.0068169	0.902672	-1.10782
chromosome 6 open reading frame 142	C6orf142	0.00681691	2.10345	2.10345
CDNA: FLJ21495 fis, clone COL05614	---	0.00683116	0.899708	-1.11147
Clone 23822 mRNA sequence	---	0.00683695	1.10616	1.10616
Mindbomb homolog 2 (Drosophila)	MIB2	0.00684243	0.866	-1.15473
ubiquitin protein ligase E3C	UBE3C	0.00685587	1.48571	1.48571
CD8b molecule	CD8B	0.0068875	0.890691	-1.12272
glycerol-3-phosphate dehydrogenase 2 (mitochondrial)	GPD2	0.00689293	1.63536	1.63536
CDNA clone IMAGE:4829846	---	0.00690672	0.918261	-1.08902
phosphoribosylglycinamide formyltransferase, phosphoribosylglycinamide synthetas	GART	0.0069072	1.41417	1.41417
DAB2 interacting protein	DAB2IP	0.00691597	1.53228	1.53228
WEE1 homolog (S. pombe)	WEE1	0.00695808	0.636578	-1.5709
CDNA FLJ40445 fis, clone TESTI2040297	---	0.00696718	0.878302	-1.13856
Synovial apoptosis inhibitor 1, synoviolin	SYVN1	0.00697936	0.890512	-1.12295
cell division cycle 27 homolog (S. cerevisiae)	CDC27	0.00699579	1.49974	1.49974
G protein-coupled receptor 98	GPR98	0.00701115	0.896154	-1.11588
---	---	0.00703834	1.10243	1.10243
LIM domain only 3 (rhombotin-like 2)	LMO3	0.00704628	0.923308	-1.08306
CDNA clone IMAGE:5265020	---	0.00705017	0.857766	-1.16582
neurogenin 3	NEUROG3	0.0070623	0.841163	-1.18883
pre-B-cell leukemia homeobox 2	PBX2	0.0071167	0.764536	-1.30798
acyloxyacyl hydrolase (neutrophil)	LOC401324	0.00712023	0.912761	-1.09558
guanine nucleotide binding protein (G protein), gamma 12	GNG12	0.00712373	1.7386	1.7386
hypothetical LOC646450	LOC646450	0.0071254	0.906249	-1.10345
Casein kinase 1, alpha 1	CSNK1A1	0.0071618	1.76473	1.76473
KIAA0350	KIAA0350	0.00717757	0.790006	-1.26581
transducin-like enhancer of split 4 (E(sp1) homolog, Drosophila)	TLE4	0.00720501	1.31927	1.31927
dihydropyrimidine dehydrogenase	DPYD	0.00721586	2.061	2.061
Full-length cDNA clone CS0DD009YL11 of Neuroblastoma Cot 50-normalized of Homo s	---	0.00722196	0.836412	-1.19558
glucuronidase, beta-like 2	GUSBL2	0.00727962	1.13018	1.13018
caspase 8, apoptosis-related cysteine peptidase	CASP8	0.00730219	1.46278	1.46278
DiGeorge syndrome critical region gene 5 (non-coding)	DGCR5	0.00732944	0.84901	-1.17784
NGFI-A binding protein 1 (EGR1 binding protein 1)	NAB1	0.00736097	1.72393	1.72393
ribosomal protein L18	RPL18	0.00739609	0.826051	-1.21058
nebulette	NEBL	0.00742879	2.54636	2.54636
ribosomal protein S19	RPS19	0.00745883	0.821735	-1.21694
CDNA clone IMAGE:5274141	---	0.00747183	0.807482	-1.23842
abhydrolase domain containing 2	ABHD2	0.00750958	1.68519	1.68519
---	---	0.00754103	0.902706	-1.10778
supervillin	SVIL	0.007575	1.53001	1.53001
C1q and tumor necrosis factor related protein 6	C1QTNF6	0.0075762	1.55178	1.55178
CDNA clone IMAGE:3827723	---	0.00758971	1.26536	1.26536
HLA complex group 9	HCG9	0.0076168	0.863408	-1.1582
alanyl-tRNA synthetase 2, mitochondrial (putative)	AARS2	0.00765043	0.707596	-1.41324
mannose-binding lectin (protein A) 1, pseudogene 1	MBL1P1	0.00765507	0.902768	-1.1077
IQ motif containing H	IQCH	0.00766259	0.866983	-1.15342
CDNA clone IMAGE:4801326	---	0.00768295	1.38344	1.38344
MRNA; cDNA DKFZp686G0344 (from clone DKFZp686G0344)	---	0.00768719	1.12699	1.12699
MRNA full length insert cDNA clone EUROIMAGE 2004482	---	0.00771638	1.13516	1.13516
NGFI-A binding protein 1 (EGR1 binding protein 1)	NAB1	0.00772364	1.71804	1.71804
interleukin 12 receptor, beta 2	IL12RB2	0.00773556	2.39739	2.39739
SERPINE1 mRNA binding protein 1	SERBP1	0.00774006	1.40518	1.40518
sparc/osteonectin, cwcv and kazal-like domains proteoglycan (testican) 2	SPOCK2	0.00778508	0.480987	-2.07906
CDNA FLJ33749 fis, clone BRCAN2000149	---	0.00778811	0.927518	-1.07815
abhydrolase domain containing 2	ABHD2	0.00781736	1.56753	1.56753
fucosyltransferase 3 (galactoside 3(4)-L-fucosyltransferase, Lewis blood group)	FUT3	0.00782624	1.65942	1.65942
proline rich 5 (renal)	PRR5	0.00782733	1.3541	1.3541
ribonuclease P 21kDa subunit	RPP21	0.00787584	0.7486	-1.33583
hypothetical protein	DKFZP686A01247	0.00787894	1.956	1.956
neuropeptide Y receptor Y2	NPY2R	0.00791135	0.919972	-1.08699
ADP-ribosylation factor-like 10	ARL10	0.00792228	1.16859	1.16859
CD8b molecule	CD8B	0.00793306	0.543656	-1.8394
plastin 3 (T isoform)	PLS3	0.00796684	1.47658	1.47658
signal sequence receptor, gamma (translocon-associated protein gamma)	SSR3	0.00797424	1.32615	1.32615
Homo sapiens, clone IMAGE:5170056, mRNA	---	0.00797696	0.901023	-1.10985
Transcribed locus	---	0.00799775	0.838294	-1.1929
oligonucleotide/oligosaccharide-binding fold containing 2A	OBFC2A	0.00801149	1.73343	1.73343
CDNA clone IMAGE:4140029	---	0.00801684	0.609766	-1.63997
START domain containing 5	STARD5	0.00803957	2.30062	2.30062
CDNA FLJ39613 fis, clone SKNSH2009357	---	0.00806991	0.895076	-1.11722
small nuclear ribonucleoprotein polypeptides B and B1	SNRPB	0.00807744	0.739453	-1.35235
butyrophilin, subfamily 2, member A1	BTN2A1	0.00809842	0.754058	-1.32616
ELMO/CED-12 domain containing 2	ELMOD2	0.00811481	1.36629	1.36629
family with sequence similarity 125, member B	FAM125B	0.00812922	0.777652	-1.28592
CD47 molecule	CD47	0.00813145	2.06169	2.06169
calcium/calmodulin-dependent protein kinase (CaM kinase) II delta	CAMK2D	0.0081333	1.57275	1.57275
Clone IMAGE:115304 mRNA sequence	---	0.00814134	0.899133	-1.11218
Ras-related GTP binding D	RRAGD	0.00815878	0.592708	-1.68717
---	---	0.00816024	0.901122	-1.10973
chitinase, acidic	CHIA	0.00818604	0.89672	-1.11518
CD74 molecule, major histocompatibility complex, class II invariant chain	CD74	0.00819493	0.856428	-1.16764
---	---	0.0082118	0.896715	-1.11518
receptor-interacting serine-threonine kinase 4	RIPK4	0.00825163	2.06405	2.06405
lactamase, beta	LACTB	0.00826831	1.37203	1.37203
DPY30 domain containing 1	DYDC1	0.00829864	0.898694	-1.11273
prominin 2	PROM2	0.00830353	1.43638	1.43638
nucleoporin 50kDa	NUP50	0.00835306	1.54841	1.54841
MAP kinase interacting serine/threonine kinase 1	MKNK1	0.00836392	1.28156	1.28156
Full length insert cDNA clone YU69D10	---	0.00836955	0.869495	-1.15009
YME1-like 1 (S. cerevisiae)	YME1L1	0.00837401	1.30637	1.30637
sema domain, transmembrane domain (TM), and cytoplasmic domain, (semaphorin) 6B	SEMA6B	0.00838672	0.807394	-1.23855
tankyrase, TRF1-interacting ankyrin-related ADP-ribose polymerase 2	TNKS2	0.00840438	1.54511	1.54511
Full-length cDNA clone CS0DI051YA02 of Placenta Cot 25-normalized of Homo sapien	---	0.00841724	1.38271	1.38271
Carboxypeptidase D	CPD	0.0084423	0.907225	-1.10226
single-minded homolog 2 (Drosophila)	SIM2	0.00846401	0.909483	-1.09953
SH3 domain and tetratricopeptide repeats 2	SH3TC2	0.00846465	0.912962	-1.09534
chromosome 1 open reading frame 115	C1orf115	0.00847402	0.526624	-1.89889
TBC1 domain family, member 9 (with GRAM domain)	TBC1D9	0.00848424	1.367	1.367
cytochrome c oxidase subunit Vb	COX5B	0.0085077	0.812822	-1.23028
CDNA clone IMAGE:4297077	---	0.00853609	0.920944	-1.08584
CDNA FLJ41623 fis, clone CTONG3009227	---	0.00854425	1.72142	1.72142
zinc finger protein 770	ZNF770	0.00856344	1.40107	1.40107
p21 (CDKN1A)-activated kinase 3	PAK3	0.00857231	0.722357	-1.38436
---	---	0.00858406	0.848937	-1.17794
ribosomal protein SA /// polymerase (RNA) II (DNA directed) polypeptide I, 14.5k	POLR2I /// RPSA	0.00859359	0.610407	-1.63825
Alport syndrome, mental retardation, midface hypoplasia and elliptocytosis chrom	AMMECR1	0.00859555	1.8185	1.8185
ribosomal protein L13	RPL13	0.00859636	0.829008	-1.20626
Transcribed locus	---	0.00860253	1.26815	1.26815
inhibitor of growth family, member 1	ING1	0.00860576	0.820908	-1.21816
LIM homeobox 9	LHX9	0.00860992	1.14331	1.14331
phosphatidylinositol binding clathrin assembly protein	PICALM	0.00863611	1.41459	1.41459
claudin 2	CLDN2	0.00864456	0.880667	-1.1355
chromosome 4 open reading frame 32	C4orf32	0.00866833	1.74809	1.74809
sushi domain containing 5	SUSD5	0.00866977	0.859982	-1.16282
---	---	0.00867551	0.905997	-1.10376
KIAA1217	KIAA1217	0.00867824	1.53253	1.53253
adenylate cyclase 7	ADCY7	0.00868064	1.24155	1.24155
R-spondin homolog (Xenopus laevis)	RSPO1	0.00869238	0.801081	-1.24831
family with sequence similarity 120A	FAM120A	0.00873682	1.60387	1.60387
coiled-coil domain containing 9	CCDC9	0.00877987	0.787948	-1.26912
indolethylamine N-methyltransferase	INMT	0.00878311	0.638429	-1.56634
glycerol-3-phosphate dehydrogenase 2 (mitochondrial)	GPD2	0.00878908	1.56409	1.56409
SERPINE1 mRNA binding protein 1	SERBP1	0.00879191	1.3484	1.3484
nudix (nucleoside diphosphate linked moiety X)-type motif 6	NUDT6	0.00883259	1.38191	1.38191
ubiquitin specific peptidase 30	USP30	0.00888166	0.786285	-1.2718
brain expressed X-linked 2	BEX2	0.00889616	0.369124	-2.70912
---	---	0.00890074	0.907059	-1.10246
wingless-type MMTV integration site family, member 7B /// similar to wingless-ty	LOC647836 /// LOC649279 /// WNT7B	0.00891045	1.47971	1.47971
myotubularin related protein 3	MTMR3	0.0089165	1.34287	1.34287
Transcribed locus	---	0.00895514	0.91723	-1.09024
GTPase activating protein and VPS9 domains 1	GAPVD1	0.00898774	1.42725	1.42725
tau tubulin kinase 2	TTBK2	0.00898817	1.15411	1.15411
hypothetical gene MGC45922	MGC45922	0.00899694	0.858848	-1.16435
zinc finger protein 446	ZNF446	0.00904353	0.784803	-1.27421
remodeling and spacing factor 1	RSF1	0.00904556	1.41313	1.41313
family with sequence similarity 83, member A	FAM83A	0.00904876	2.44424	2.44424
acyl-CoA synthetase long-chain family member 1	ACSL1	0.00906901	1.70521	1.70521
ARP3 actin-related protein 3 homolog (yeast)	ACTR3	0.00909294	1.25083	1.25083
potassium channel tetramerisation domain containing 21	KCTD21	0.00920732	1.45016	1.45016
Full-length cDNA clone CS0DL008YP09 of B cells (Ramos cell line) Cot 25-normaliz	---	0.00921158	1.47391	1.47391
La ribonucleoprotein domain family, member 5	LARP5	0.0092228	1.3933	1.3933
cell division cycle 27 homolog (S. cerevisiae)	CDC27	0.0092322	1.33162	1.33162
---	---	0.00924474	0.87045	-1.14883
CDNA FLJ20771 fis, clone COL06394	---	0.00926398	0.938188	-1.06588
Ras-like without CAAX 1	RIT1	0.00926693	1.50911	1.50911
Kalirin, RhoGEF kinase	KALRN	0.00931448	0.885004	-1.12994
Transcribed locus	---	0.00932431	0.860662	-1.1619
MYST histone acetyltransferase 1	MYST1	0.00933506	0.792417	-1.26196
CDNA FLJ36657 fis, clone UTERU2001876	---	0.00935381	0.939051	-1.0649
baculoviral IAP repeat-containing 4	BIRC4	0.00940189	1.37211	1.37211
---	---	0.00940432	0.912233	-1.09621
bone morphogenetic protein 1	BMP1	0.00942612	1.92343	1.92343
similar to RIKEN cDNA A230078I05 gene	MGC99813	0.00943213	0.843867	-1.18502
Stonin 2	STON2	0.00943223	2.4079	2.4079
GM2 ganglioside activator	GM2A	0.00945287	1.89715	1.89715
HIV-1 Rev binding protein	HRB	0.00945929	1.56725	1.56725
hypothetical protein LOC284100	LOC284100	0.00949012	0.884449	-1.13065
heterogeneous nuclear ribonucleoprotein C (C1/C2)	HNRPC	0.00952531	0.856767	-1.16718
vestigial like 1 (Drosophila)	VGLL1	0.00959965	1.55061	1.55061
Transcribed locus	---	0.00960403	0.9184	-1.08885
chemokine (C-X-C motif) receptor 4	CXCR4	0.0096172	0.521776	-1.91653
Transcribed locus	---	0.0096351	1.47658	1.47658
isocitrate dehydrogenase 3 (NAD+) alpha	IDH3A	0.0096458	1.5481	1.5481
KIAA1109	KIAA1109	0.00965648	0.925648	-1.08032
Transcribed locus	---	0.00967093	1.22713	1.22713
t-complex 11 (mouse)-like 1	TCP11L1	0.00967681	1.73973	1.73973
retinoic acid induced 2	RAI2	0.00969632	0.639229	-1.56438
CDNA FLJ33156 fis, clone UTERU2000377, weakly similar to PROBABLE PEPTIDYL-PROLY	---	0.00973953	1.07875	1.07875
Uncharacterized gastric protein ZG32P	---	0.0097625	0.926638	-1.07917
zinc finger protein 493	ZNF493	0.00977444	0.901901	-1.10877
fibroblast growth factor receptor 2 (bacteria-expressed kinase, keratinocyte gro	FGFR2	0.00979567	0.912232	-1.09621
Hypothetical protein LOC51255	LOC51255	0.00979656	0.841437	-1.18844
chromosome 11 open reading frame 31	C11orf31	0.00980282	0.743938	-1.3442
nuclear receptor interacting protein 2	NRIP2	0.00982519	0.88126	-1.13474
DIP2 disco-interacting protein 2 homolog C (Drosophila)	DIP2C	0.0098329	1.42386	1.42386
Homo sapiens, clone IMAGE:5170456, mRNA	---	0.00984147	0.921784	-1.08485
CDNA clone IMAGE:4828604	---	0.00985101	0.90345	-1.10687
nuclear factor I/B	NFIB	0.0100098	0.496703	-2.01328
RAB, member RAS oncogene family-like 5	RABL5	0.0100509	0.668213	-1.49653
---	---	0.0100525	1.10221	1.10221
ER degradation enhancer, mannosidase alpha-like 3	EDEM3	0.0100565	1.27311	1.27311
CDNA FLJ36900 fis, clone BRACE2001954	---	0.0100877	0.891843	-1.12127
ankyrin repeat domain 13C	ANKRD13C	0.0100982	1.32861	1.32861
integrin, beta 1 (fibronectin receptor, beta polypeptide, antigen CD29 includes	ITGB1	0.0101114	1.59525	1.59525
small nucleolar RNA host gene (non-protein coding) 6	SNHG6	0.0101208	0.623147	-1.60476
H2A histone family, member Y2	H2AFY2	0.0101298	0.654845	-1.52708
KIAA0974	KIAA0974	0.0101376	1.19266	1.19266
Intraflagellar transport 88 homolog (Chlamydomonas)	IFT88	0.0101393	0.897493	-1.11422
Transcribed locus	---	0.0101431	0.861781	-1.16039
schlafen family member 5	SLFN5	0.0101524	2.17912	2.17912
integrin, beta 1 (fibronectin receptor, beta polypeptide, antigen CD29 includes	ITGB1	0.0101813	1.50764	1.50764
integrator complex subunit 6	INTS6	0.0101876	1.40507	1.40507
Transcribed locus	---	0.0101897	0.935616	-1.06881
solute carrier family 16, member 3 (monocarboxylic acid transporter 4)	SLC16A3	0.0101919	1.81348	1.81348
radixin	RDX	0.010204	1.71195	1.71195
---	---	0.0102156	0.835588	-1.19676
vestigial like 1 (Drosophila)	VGLL1	0.0102301	2.43781	2.43781
CUE domain containing 1	CUEDC1	0.0102335	1.45533	1.45533
Full-length cDNA clone CS0DL009YC09 of B cells (Ramos cell line) Cot 25-normaliz	---	0.01024	0.847483	-1.17996
Transcribed locus	---	0.0102487	1.20654	1.20654
chromosome 6 open reading frame 155	C6orf155	0.0102661	0.919482	-1.08757
Aminoacylase 1-like 2	ACY1L2	0.010267	0.909588	-1.0994
La ribonucleoprotein domain family, member 5	LARP5	0.0102746	1.48065	1.48065
Transcribed locus	---	0.010276	1.0804	1.0804
ribosomal protein L28	RPL28	0.0102789	0.66705	-1.49914
RAP1, GTP-GDP dissociation stimulator 1	RAP1GDS1	0.0103058	1.5163	1.5163
glycerophosphodiester phosphodiesterase domain containing 2	GDPD2	0.0103072	1.93658	1.93658
keratin 35	KRT35	0.0103099	0.897303	-1.11445
immunoglobulin heavy constant gamma 1 (G1m marker)	IGHG1	0.0103448	0.872335	-1.14635
arginyl-tRNA synthetase 2, mitochondrial (putative)	RARS2	0.010382	0.799302	-1.25109
activating signal cointegrator 1 complex subunit 3-like 1	ASCC3L1	0.0103936	0.783629	-1.27611
Homo sapiens, clone IMAGE:3863392, mRNA	---	0.0104017	0.871685	-1.1472
interleukin 20 receptor beta	IL20RB	0.0104212	2.99827	2.99827
synaptogyrin 1	SYNGR1	0.0104431	0.804193	-1.24348
MRNA; cDNA DKFZp667M067 (from clone DKFZp667M067)	---	0.0104534	1.16274	1.16274
sphingomyelin synthase 2	SGMS2	0.0104811	1.58587	1.58587
zinc finger and BTB domain containing 39	ZBTB39	0.0104919	0.790717	-1.26468
transmembrane protein 163	TMEM163	0.0105877	0.546549	-1.82966
chromosome 15 open reading frame 29	C15orf29	0.0105888	1.40127	1.40127
hypothetical gene supported by AK098783	FLJ25917	0.0105947	1.15425	1.15425
hypothetical protein DKFZp313A2432	DKFZp313A2432	0.0106157	0.532936	-1.8764
Transcribed locus	---	0.0106451	1.21344	1.21344
rhomboid 5 homolog 2 (Drosophila)	RHBDF2	0.0106472	1.4755	1.4755
---	---	0.0106514	0.937696	-1.06644
chromosome 6 open reading frame 47	C6orf47	0.0106573	0.837247	-1.19439
neutrophil cytosolic factor 2 (65kDa, chronic granulomatous disease, autosomal 2	NCF2	0.0106626	1.60397	1.60397
KIAA0100	KIAA0100	0.0106765	1.31346	1.31346
adenomatosis polyposis coli down-regulated 1-like	APCDD1L	0.0107102	1.36449	1.36449
bone morphogenetic protein receptor, type IB	BMPR1B	0.0107456	1.33387	1.33387
inositol polyphosphate-5-phosphatase F	INPP5F	0.0107562	0.632757	-1.58039
clusterin	CLU	0.0107613	0.490527	-2.03862
ADP-ribosylation factor-like 2	ARL2	0.0107836	0.763697	-1.30942
---	---	0.0107967	0.914539	-1.09345
TAF6-like RNA polymerase II, p300/CBP-associated factor (PCAF)-associated factor	TAF6L	0.0107984	0.874302	-1.14377
similar to 40S ribosomal protein S28	LOC728453 /// LOC730288 /// LOC730819	0.0108104	0.804594	-1.24286
---	---	0.0108187	0.891783	-1.12135
tubulin tyrosine ligase-like family, member 11	TTLL11	0.0108376	1.13814	1.13814
SEC31 homolog A (S. cerevisiae)	SEC31A	0.0108649	1.20936	1.20936
Homo sapiens, clone IMAGE:4877271, mRNA	---	0.0108656	0.924511	-1.08165
CDNA clone IMAGE:5296640	---	0.0108773	0.907341	-1.10212
chaperonin containing TCP1, subunit 6A (zeta 1) pseudogene 1	CCT6AP1	0.0108783	0.748439	-1.33611
Periodontal ligament cell specific protein 2 mRNA, partial sequence	---	0.0108904	0.918814	-1.08836
glycine-N-acyltransferase-like 1	GLYATL1	0.0108944	0.882927	-1.1326
Casein kinase 1, alpha 1	CSNK1A1	0.010895	1.54741	1.54741
microtubule-associated protein 4	MAP4	0.0109065	0.90026	-1.11079
Transcribed locus	---	0.010913	1.22266	1.22266
---	---	0.010956	0.905262	-1.10465
CDNA clone IMAGE:4420456, with apparent retained intron	---	0.0109586	0.852654	-1.17281
Clone 23638 mRNA sequence	---	0.010999	0.916831	-1.09071
cyclin-dependent kinase-like 5	CDKL5	0.0110157	0.870493	-1.14877
Homo sapiens, clone IMAGE:4849828, mRNA	---	0.0110327	0.805418	-1.24159
nephronectin	NPNT	0.0110414	2.44565	2.44565
---	---	0.0110473	1.54751	1.54751
rhomboid, veinlet-like 2 (Drosophila)	RHBDL2	0.0111045	1.69495	1.69495
metastasis suppressor 1	MTSS1	0.0111404	1.61888	1.61888
ribosomal protein L15	RPL15	0.0111775	0.823951	-1.21366
guanine nucleotide binding protein (G protein), gamma 12	GNG12	0.0111835	1.77345	1.77345
HLA-B associated transcript 4	BAT4	0.0111946	0.758375	-1.31861
D-amino acid oxidase activator	DAOA	0.0112059	0.925844	-1.0801
hypothetical protein FLJ11783	FLJ11783	0.011209	0.894539	-1.11789
IKAROS family zinc finger 1 (Ikaros)	IKZF1	0.0112363	0.657661	-1.52054
CDNA clone IMAGE:5302158	---	0.0112766	1.39853	1.39853
---	---	0.0113072	1.18899	1.18899
nebulette	NEBL	0.0113448	2.42638	2.42638
CDNA clone IMAGE:5271096	---	0.0113463	0.880315	-1.13596
chromosome 2 open reading frame 18	C2orf18	0.011371	1.36037	1.36037
methionyl aminopeptidase 1	METAP1	0.0114247	1.29346	1.29346
insulin receptor	INSR	0.0114329	0.703544	-1.42138
WAP four-disulfide core domain 9	WFDC9	0.0114405	0.917606	-1.08979
---	---	0.011441	1.0886	1.0886
phosphoinositide-3-kinase, class 2, gamma polypeptide	PIK3C2G	0.0114989	1.15648	1.15648
transmembrane protein 156	TMEM156	0.0115012	0.88159	-1.13431
G protein-coupled receptor 103	GPR103	0.0115632	0.851833	-1.17394
hypothetical protein PRO1843	PRO1843	0.0115682	0.710394	-1.40767
CDNA: FLJ23194 fis, clone REC00490	---	0.0115807	0.924671	-1.08147
Inhibitor of growth family, member 1	ING1	0.0116014	0.925066	-1.081
myeloid/lymphoid or mixed-lineage leukemia (trithorax homolog, Drosophila); tran	MLLT10	0.0116042	1.37752	1.37752
nebulette	NEBL	0.0116051	1.62614	1.62614
Full-length cDNA clone CS0DD001YM12 of Neuroblastoma Cot 50-normalized of Homo s	---	0.0116083	0.863643	-1.15789
Homo sapiens, clone IMAGE:5205388, mRNA	---	0.0116206	0.779098	-1.28354
chromosome 1 open reading frame 201	C1orf201	0.0116407	1.41803	1.41803
Homo sapiens, clone IMAGE:4618142, mRNA	---	0.0116443	1.11001	1.11001
calcium binding protein 39	CAB39	0.0116446	1.62093	1.62093
tripartite motif-containing 14	TRIM14	0.01166	1.46174	1.46174
sodium channel modifier 1	SCNM1	0.0116644	0.844432	-1.18423
kelch repeat and BTB (POZ) domain containing 11	KBTBD11	0.0116752	0.80456	-1.24291
T-box 3 (ulnar mammary syndrome)	TBX3	0.0116946	0.909611	-1.09937
class II, major histocompatibility complex, transactivator	CIITA	0.0116988	0.833718	-1.19945
pecanex-like 2 (Drosophila)	PCNXL2	0.0117135	0.905288	-1.10462
phosphatidylinositol glycan anchor biosynthesis, class V	PIGV	0.011718	1.35647	1.35647
endothelin converting enzyme-like 1	ECEL1	0.0117275	0.862799	-1.15902
hypothetical protein LOC348801	LOC348801	0.0117445	0.709648	-1.40915
receptor accessory protein 3	REEP3	0.0117504	2.3703	2.3703
abhydrolase domain containing 5	ABHD5	0.0117928	1.35032	1.35032
Integrin, beta 4	ITGB4	0.0118214	0.819697	-1.21996
OTU domain containing 4	OTUD4	0.0118232	1.2457	1.2457
optineurin	OPTN	0.0118233	1.48704	1.48704
---	---	0.0118333	0.793999	-1.25945
crystallin, zeta (quinone reductase)-like 1	CRYZL1	0.0118414	1.30468	1.30468
Brevican	BCAN	0.0118455	1.15872	1.15872
nucleosome assembly protein 1-like 1	NAP1L1	0.0118498	0.754324	-1.32569
SLAIN motif family, member 2	SLAIN2	0.0118819	1.3958	1.3958
Clone 24481 mRNA sequence	---	0.0119342	0.918566	-1.08865
proline rich Gla (G-carboxyglutamic acid) 1	PRRG1	0.0119428	1.61497	1.61497
Transcribed locus	---	0.0119468	1.3729	1.3729
pyrimidinergic receptor P2Y, G-protein coupled, 6	P2RY6	0.0119698	1.4736	1.4736
Homo sapiens, clone IMAGE:5580856, mRNA	---	0.0119726	0.889648	-1.12404
caldesmon 1	CALD1	0.0119748	1.37344	1.37344
AF4/FMR2 family, member 1	AFF1	0.0119905	1.16136	1.16136
nudE nuclear distribution gene E homolog 1 (A. nidulans)	NDE1	0.0120034	1.07421	1.07421
---	---	0.0120283	1.37198	1.37198
CDNA clone IMAGE:4432160	---	0.0120532	0.799194	-1.25126
CDNA: FLJ22725 fis, clone HSI14917	---	0.0120842	0.921844	-1.08478
---	---	0.0121085	0.932239	-1.07269
similar to ribosomal protein L36	LOC651600	0.0121182	0.834545	-1.19826
MOB1, Mps One Binder kinase activator-like 2C (yeast)	MOBKL2C	0.0121305	1.20665	1.20665
SDA1 domain containing 1	SDAD1	0.0121324	1.39871	1.39871
crystallin, zeta (quinone reductase)-like 1	CRYZL1	0.0121659	1.34257	1.34257
ring finger protein 144	RNF144	0.0121666	0.892991	-1.11983
prostate and breast cancer overexpressed 1	PBOV1	0.0121742	0.933687	-1.07102
hydrocephalus inducing homolog 2 (mouse)	HYDIN2	0.0121894	0.903209	-1.10716
replication factor C (activator 1) 1, 145kDa	RFC1	0.0121959	1.11052	1.11052
polycystic kidney and hepatic disease 1 (autosomal recessive)	PKHD1	0.0122479	0.881694	-1.13418
RAB27B, member RAS oncogene family	RAB27B	0.0122487	1.38705	1.38705
PDZ and LIM domain 7 (enigma)	PDLIM7	0.0122653	1.23316	1.23316
MRNA; cDNA DKFZp564D043 (from clone DKFZp564D043)	---	0.012275	0.858423	-1.16493
PHD finger protein 15	PHF15	0.0122872	0.775242	-1.28992
CDNA FLJ10214 fis, clone HEMBA1006530	---	0.0122965	0.895673	-1.11648
CDNA clone IMAGE:4106796	---	0.0122988	0.884443	-1.13066
Homo sapiens, clone IMAGE:4716286, mRNA	---	0.012302	0.906379	-1.10329
IQ motif and WD repeats 1	IQWD1	0.0123246	1.06376	1.06376
PRKC, apoptosis, WT1, regulator	PAWR	0.012335	1.47262	1.47262
glutamate receptor, metabotropic 8	GRM8	0.0123408	0.921664	-1.08499
ring finger protein 212	RNF212	0.0123515	0.899065	-1.11227
hypothetical protein FLJ23865	FLJ23865	0.0123844	0.899916	-1.11122
ribosomal protein S23	RPS23	0.0123872	0.912028	-1.09646
chromodomain helicase DNA binding protein 9	CHD9	0.0123983	1.45326	1.45326
---	---	0.0124305	0.912258	-1.09618
Chromosome 9 open reading frame 5	C9orf5	0.0124455	0.910107	-1.09877
abhydrolase domain containing 2	ABHD2	0.0124827	1.50267	1.50267
PAS domain containing serine/threonine kinase	PASK	0.0124936	0.641598	-1.55861
THAP domain containing, apoptosis associated protein 3	THAP3	0.0125162	0.8578	-1.16577
DR1-associated protein 1 (negative cofactor 2 alpha)	DRAP1	0.0125222	0.742426	-1.34694
CDNA FLJ41661 fis, clone FEBRA2026890	---	0.0125412	1.11361	1.11361
SRY (sex determining region Y)-box 3	SOX3	0.0125546	0.90368	-1.10659
interferon regulatory factor 6	IRF6	0.0125577	1.89741	1.89741
myotubularin related protein 3	MTMR3	0.0125641	1.32584	1.32584
family with sequence similarity 120A	FAM120A	0.0125778	1.35292	1.35292
angiotensin II receptor, type 2	AGTR2	0.0126113	0.926111	-1.07978
ribosomal protein S20	RPS20	0.0126289	0.853109	-1.17218
SH3 domain containing ring finger 1	SH3RF1	0.0126362	1.53143	1.53143
PRKC, apoptosis, WT1, regulator	PAWR	0.0126374	1.81205	1.81205
GTP binding protein 4	GTPBP4	0.0126407	1.41059	1.41059
SH3 and cysteine rich domain	STAC	0.0126494	1.57924	1.57924
CDNA clone IMAGE:5261128	---	0.0126512	1.1218	1.1218
short coiled-coil protein	SCOC	0.0126611	1.36649	1.36649
molybdenum cofactor sulfurase	MOCOS	0.0126649	1.90895	1.90895
SH2 domain protein 1A, Duncan's disease (lymphoproliferative syndrome)	SH2D1A	0.012671	0.731255	-1.36751
---	---	0.0127211	0.735054	-1.36044
Ubiquitin-conjugating enzyme E2H (UBC8 homolog, yeast)	UBE2H	0.0127308	1.11473	1.11473
KIAA1522	KIAA1522	0.012731	1.38316	1.38316
chromosome 10 open reading frame 33	C10orf33	0.0127369	1.29899	1.29899
thyrotrophic embryonic factor	TEF	0.0127438	1.1838	1.1838
leucine rich repeat containing 14	LRRC14	0.0127634	0.825627	-1.2112
Clone FLB4228 PRO1095	---	0.0127692	1.08619	1.08619
neuropilin 1	NRP1	0.0128281	1.57182	1.57182
sema domain, immunoglobulin domain (Ig), short basic domain, secreted, (semaphor	SEMA3C	0.0128486	1.88564	1.88564
KIAA0565 gene product	KIAA0565	0.0128554	0.929663	-1.07566
SH3-domain GRB2-like 3	SH3GL3	0.0128669	0.907288	-1.10219
tetratricopeptide repeat domain 22	TTC22	0.0129	1.38421	1.38421
proteasome (prosome, macropain) activator subunit 3 (PA28 gamma; Ki)	PSME3	0.0129245	1.37814	1.37814
synuclein, alpha interacting protein (synphilin)	SNCAIP	0.0129341	0.507378	-1.97092
small inducible cytokine subfamily E, member 1 (endothelial monocyte-activating)	SCYE1	0.0129736	1.25759	1.25759
T cell receptor alpha locus /// T cell receptor, clone IGRA15 /// T-cell recepto	TRA@	0.0129826	0.936938	-1.06731
polymerase (RNA) I polypeptide D, 16kDa	POLR1D	0.0129887	1.40186	1.40186
---	---	0.0129888	0.910997	-1.0977
Processing of precursor 4, ribonuclease P/MRP subunit (S. cerevisiae)	POP4	0.0130271	0.717756	-1.39323
zinc finger protein 74	ZNF74	0.0130433	0.716645	-1.39539
ARP3 actin-related protein 3 homolog (yeast)	ACTR3	0.013046	1.14045	1.14045
hypothetical protein FLJ10357	FLJ10357	0.0130508	0.890164	-1.12339
zinc finger protein 800	ZNF800	0.0130568	1.29799	1.29799
sex comb on midleg-like 4 (Drosophila)	SCML4	0.0130604	0.902276	-1.10831
CDNA FLJ36448 fis, clone THYMU2013426	---	0.0130646	0.920466	-1.08641
ribosomal protein L13 /// similar to ribosomal protein L13	LOC388344 /// RPL13	0.0130893	0.879833	-1.13658
heterogeneous nuclear ribonucleoprotein A1	HNRPA1	0.0131328	0.775223	-1.28995
signal recognition particle 72kDa	SRP72	0.0131412	1.26253	1.26253
TROVE domain family, member 2	TROVE2	0.0131548	1.13708	1.13708
target of myb1-like 2 (chicken)	TOM1L2	0.0131623	1.21529	1.21529
annexin A2	ANXA2	0.0131644	1.28111	1.28111
low density lipoprotein-related protein 12	LRP12	0.0131737	1.44392	1.44392
ribosomal protein, large, P2	RPLP2	0.013213	0.846582	-1.18122
LIM domain kinase 2	LIMK2	0.0132218	1.5262	1.5262
CDNA FLJ35752 fis, clone TESTI2004574	---	0.0132383	0.902659	-1.10784
---	---	0.0132394	0.924918	-1.08118
CDNA clone IMAGE:4829680	---	0.0132521	0.895293	-1.11695
phosphatase and actin regulator 2	PHACTR2	0.0132658	1.4695	1.4695
CDNA clone IMAGE:4150640	---	0.0132661	0.889476	-1.12426
olfactory receptor, family 1, subfamily I, member 1	OR1I1	0.0132681	0.840405	-1.1899
tolloid-like 2	TLL2	0.0132735	1.13784	1.13784
NADH dehydrogenase (ubiquinone) 1 beta subcomplex, 8, 19kDa	NDUFB8	0.0132818	0.813006	-1.23
low density lipoprotein receptor-related protein 3	LRP3	0.0132969	0.596195	-1.6773
stomatin (EPB72)-like 1	STOML1	0.0133072	1.54925	1.54925
Transcribed locus	---	0.0133095	0.914037	-1.09405
Niemann-Pick disease, type C2	NPC2	0.0133195	0.791131	-1.26401
cysteine-rich hydrophobic domain 1	CHIC1	0.0133198	1.11926	1.11926
methyltransferase 11 domain containing 1 /// similar to methyltransferase 11 dom	LOC731602 /// METT11D1	0.0133278	0.901214	-1.10961
jumonji domain containing 1C	JMJD1C	0.0133288	1.53619	1.53619
SUMO/sentrin specific peptidase family member 8	SENP8	0.0133611	1.20208	1.20208
CDNA clone IMAGE:3628701	---	0.013397	0.920482	-1.08639
lipase, member I	LIPI	0.0133977	0.948227	-1.0546
capping protein (actin filament) muscle Z-line, beta	CAPZB	0.0134062	1.20381	1.20381
E1A binding protein p400	EP400	0.0134329	0.773985	-1.29201
family with sequence similarity 129, member A	FAM129A	0.0134581	1.72751	1.72751
CCR4-NOT transcription complex, subunit 1	CNOT1	0.0134766	1.45619	1.45619
similar to CG14977-PA	LOC389541	0.0134768	0.721603	-1.3858
oxoglutarate (alpha-ketoglutarate) dehydrogenase (lipoamide)	OGDH	0.0134859	1.20282	1.20282
MAX-like protein X	MLX	0.0134937	1.2072	1.2072
BRCA1 associated protein	BRAP	0.0135021	0.795985	-1.25631
interleukin 13 receptor, alpha 1	IL13RA1	0.0135273	1.45703	1.45703
cyclin G1	CCNG1	0.013529	0.728219	-1.37321
Transcribed locus	---	0.0135505	0.91692	-1.09061
SLIT-ROBO Rho GTPase activating protein 1	SRGAP1	0.0135573	1.47939	1.47939
inturned planar cell polarity effector homolog (Drosophila)	INTU	0.013559	1.34091	1.34091
peptidase (mitochondrial processing) beta	PMPCB	0.0135701	0.740563	-1.35032
ADP-ribosylation-like factor 6 interacting protein 4	ARL6IP4	0.0135714	0.798526	-1.25231
hypothetical protein LOC162073	LOC162073	0.0135754	1.51907	1.51907
synaptotagmin-like 3	SYTL3	0.0135786	1.16208	1.16208
MRNA; cDNA DKFZp686O1044 (from clone DKFZp686O1044)	---	0.0135847	0.923736	-1.08256
zinc finger and BTB domain containing 45	ZBTB45	0.0135857	0.772947	-1.29375
SH2 domain protein 1A, Duncan's disease (lymphoproliferative syndrome)	SH2D1A	0.0136281	0.49131	-2.03537
Homo sapiens, clone IMAGE:4779853, mRNA	---	0.0136694	0.911668	-1.09689
UDP-N-acetyl-alpha-D-galactosamine:polypeptide N-acetylgalactosaminyltransferase	GALNTL2	0.0136976	1.35765	1.35765
DIP2 disco-interacting protein 2 homolog A (Drosophila)	DIP2A	0.0137049	1.31956	1.31956
sema domain, immunoglobulin domain (Ig), transmembrane domain (TM) and short cyt	SEMA4C	0.0137492	0.719163	-1.39051
MRNA; cDNA DKFZp564H023 (from clone DKFZp564H023)	---	0.0137505	0.883565	-1.13178
CDNA FLJ23791 fis, clone HEP21711	---	0.0137563	0.909439	-1.09958
WAS/WASL interacting protein family, member 1	WIPF1	0.0137751	0.855103	-1.16945
growth arrest-specific 2 like 1	GAS2L1	0.0137784	1.57763	1.57763
Transcribed locus	---	0.0137811	1.58691	1.58691
potassium channel tetramerisation domain containing 18	KCTD18	0.0137974	1.52895	1.52895
protein kinase C and casein kinase substrate in neurons 2	PACSIN2	0.0138151	1.24257	1.24257
zyg-11 homolog B (C. elegans)	ZYG11B	0.0138405	1.37506	1.37506
paired box gene 1	PAX1	0.0138558	0.686427	-1.45682
regulator of G-protein signalling 5	RGS5	0.013861	0.519584	-1.92462
hypothetical protein FLJ31438	FLJ31438	0.0139134	1.21977	1.21977
chromosome 12 open reading frame 47	C12orf47	0.0139336	0.77875	-1.28411
Full length insert cDNA YN56H04	---	0.0139425	0.900813	-1.11011
SH3-domain GRB2-like endophilin B2	SH3GLB2	0.0139439	1.51472	1.51472
annexin A2	ANXA2	0.0139714	1.28187	1.28187
OTU domain containing 1	OTUD1	0.0139836	1.58063	1.58063
hypothetical protein LOC149703	LOC149703	0.0140114	0.859535	-1.16342
solute carrier family 22 (organic cation transporter), member 13	SLC22A13	0.014072	0.882008	-1.13378
Homo sapiens, clone IMAGE:4043849, mRNA	---	0.0140957	1.1042	1.1042
Nipped-B homolog (Drosophila)	NIPBL	0.014098	1.39655	1.39655
nucleolar protein 9	NOL9	0.014146	1.53422	1.53422
hypothetical protein LOC284661	LOC284661	0.0141762	0.934307	-1.07031
Hypothetical protein LOC285831	LOC285831	0.014177	0.874747	-1.14319
Uncharacterized gastric protein ZG32P	---	0.0142064	0.920694	-1.08614
Chromosome 6 open reading frame 145	C6orf145	0.0142067	0.830602	-1.20395
cartilage acidic protein 1	CRTAC1	0.0142073	0.915847	-1.09189
---	---	0.0142081	0.889845	-1.12379
translocase of inner mitochondrial membrane 17 homolog A (yeast)	TIMM17A	0.0142109	1.22953	1.22953
CDNA clone IMAGE:5288527	---	0.0142181	1.08384	1.08384
growth arrest-specific 2 like 1	GAS2L1	0.0142328	1.31267	1.31267
CDNA clone IMAGE:5278322	---	0.0142958	0.920373	-1.08652
Full-length cDNA clone CS0DI068YG03 of Placenta Cot 25-normalized of Homo sapien	---	0.0142962	0.789056	-1.26734
syntaxin binding protein 6 (amisyn)	STXBP6	0.0143265	0.765691	-1.30601
Transcribed locus	---	0.014375	0.917604	-1.08979
Homo sapiens, clone IMAGE:5215917, mRNA	---	0.0143815	0.76858	-1.3011
par-6 partitioning defective 6 homolog gamma (C. elegans)	PARD6G	0.0144014	1.15486	1.15486
KIAA1109	KIAA1109	0.014428	1.34384	1.34384
BCL2-like 13 (apoptosis facilitator)	BCL2L13	0.0144349	1.40843	1.40843
KIAA0090	KIAA0090	0.0144363	1.15477	1.15477
Homo sapiens, clone IMAGE:5440470, mRNA	---	0.0144506	1.12741	1.12741
2-aminoadipic 6-semialdehyde dehydrogenase	AASDH	0.0144539	1.52481	1.52481
gem (nuclear organelle) associated protein 4	GEMIN4	0.0144576	0.662528	-1.50937
small nuclear ribonucleoprotein polypeptides B and B1	SNRPB	0.0144741	0.730097	-1.36968
beclin 1 (coiled-coil, myosin-like BCL2 interacting protein)	BECN1	0.0144966	1.2553	1.2553
GTPase, IMAP family member 8	GIMAP8	0.0144986	1.10538	1.10538
tyrosylprotein sulfotransferase 2	TPST2	0.0145007	1.39775	1.39775
thymocyte nuclear protein 1	THYN1	0.0145045	0.729211	-1.37135
fibroblast growth factor 23	FGF23	0.0145065	0.895256	-1.117
hypothetical protein LOC157627	LOC157627	0.0145088	0.902582	-1.10793
family with sequence similarity 126, member B	FAM126B	0.0145429	1.56946	1.56946
CDNA clone IMAGE:3919515 /// CDNA clone IMAGE:6166085	---	0.0145452	0.930316	-1.0749
Full-length cDNA clone CS0DI051YA02 of Placenta Cot 25-normalized of Homo sapien	---	0.0145456	1.12674	1.12674
---	---	0.014548	0.786777	-1.27101
---	---	0.014555	0.938472	-1.06556
crystallin, beta A1	CRYBA1	0.0145588	0.920211	-1.08671
---	---	0.0145702	0.9063	-1.10339
chromosome 4 open reading frame 20	C4orf20	0.0145957	1.27752	1.27752
translocase of outer mitochondrial membrane 7 homolog (yeast) /// hypothetical p	LOC201725 /// TOMM7	0.0145987	0.816467	-1.22479
FLJ16124 protein	FLJ16124	0.0146216	0.905046	-1.10492
hypothetical protein LOC91149	LOC91149	0.0146364	0.93244	-1.07246
cytochrome c oxidase subunit Vb	COX5B	0.014658	0.854083	-1.17085
Transcribed locus	---	0.0146792	0.875938	-1.14163
Transcribed locus	---	0.0146937	0.889647	-1.12404
lactamase, beta	LACTB	0.014702	1.36562	1.36562
coiled-coil domain containing 101	CCDC101	0.0147047	0.814441	-1.22784
UDP-glucose ceramide glucosyltransferase	UGCG	0.0147069	1.62807	1.62807
hepatocyte growth factor (hepapoietin A; scatter factor)	HGF	0.0147115	0.911169	-1.09749
ARP3 actin-related protein 3 homolog (yeast)	ACTR3	0.0147507	1.17831	1.17831
ubiquitin specific peptidase 32	USP32	0.0147626	1.29029	1.29029
---	---	0.0147682	0.923162	-1.08323
peroxisomal biogenesis factor 14	PEX14	0.0147711	1.28041	1.28041
SERTA domain containing 3	SERTAD3	0.0148277	0.741825	-1.34803
integrin, alpha 6	ITGA6	0.0148303	2.11484	2.11484
CDNA clone IMAGE:4828683	---	0.0148451	0.929545	-1.07579
CDNA FLJ37963 fis, clone CTONG2009689	---	0.0148524	0.915534	-1.09226
Immunoglobulin heavy constant alpha 1	IGHA1	0.0148576	1.27759	1.27759
met proto-oncogene (hepatocyte growth factor receptor)	MET	0.0148599	1.64302	1.64302
polymerase (RNA) II (DNA directed) polypeptide A, 220kDa	POLR2A	0.0148954	0.890602	-1.12284
CDNA FLJ33236 fis, clone ASTRO2002571	---	0.0148972	0.903288	-1.10707
WAP four-disulfide core domain 2	WFDC2	0.0149284	0.883725	-1.13157
collagen, type IV, alpha 5 (Alport syndrome)	COL4A5	0.014941	1.83861	1.83861
chromosome 1 open reading frame 110	C1orf110	0.014943	2.64693	2.64693
C-terminal binding protein 2	CTBP2	0.0149466	0.90392	-1.10629
Transcribed locus	---	0.0149701	0.901174	-1.10966
pleckstrin homology domain interacting protein	PHIP	0.0149927	0.654423	-1.52806
zinc finger protein 224	ZNF224	0.0150001	0.913713	-1.09444
bol, boule-like (Drosophila)	BOLL	0.0150045	0.900192	-1.11087
interleukin enhancer binding factor 3, 90kDa	ILF3	0.0150107	0.818283	-1.22207
major histocompatibility complex, class I-related	MR1	0.0150281	1.62455	1.62455
chromosome 10 open reading frame 44	C10orf44	0.0150355	0.915079	-1.0928
sine oculis homeobox homolog 2 (Drosophila)	SIX2	0.0150484	1.58678	1.58678
---	---	0.0150553	1.28327	1.28327
similar to dJ402H5.2 (novel protein similar to worm and fly proteins)	RP3-402H5.2	0.0150745	1.09231	1.09231
annexin A2	ANXA2	0.0150797	1.27732	1.27732
complement factor I	CFI	0.01508	2.06763	2.06763
family with sequence similarity 125, member B	FAM125B	0.0150943	0.703463	-1.42154
ubiquitin-conjugating enzyme E2H (UBC8 homolog, yeast)	UBE2H	0.0150997	1.35789	1.35789
Transcribed locus	---	0.0151039	1.15032	1.15032
Homo sapiens, clone IMAGE:5171361, mRNA	---	0.0151076	0.904649	-1.1054
integrator complex subunit 6	INTS6	0.0151146	1.35591	1.35591
transmembrane protein 160	TMEM160	0.0151147	0.729758	-1.37032
amyloid beta precursor protein (cytoplasmic tail) binding protein 2	APPBP2	0.015115	0.896121	-1.11592
---	---	0.0151235	1.11441	1.11441
CDNA: FLJ20872 fis, clone ADKA02604	---	0.0151301	0.930532	-1.07465
dopey family member 2	DOPEY2	0.0151315	1.4525	1.4525
Transcribed locus, weakly similar to XP_001058739.1 similar to 60S ribosomal pr	---	0.0151335	0.935437	-1.06902
transmembrane protein 31	TMEM31	0.0151483	0.922103	-1.08448
nucleosome assembly protein 1-like 1	NAP1L1	0.0151804	0.755796	-1.32311
chromosome 1 open reading frame 106	C1orf106	0.0151825	1.48106	1.48106
oncostatin M receptor	OSMR	0.015184	2.05871	2.05871
cadherin, EGF LAG seven-pass G-type receptor 1 (flamingo homolog, Drosophila)	CELSR1	0.0151946	1.7076	1.7076
putative homeodomain transcription factor 2	PHTF2	0.0152294	1.54667	1.54667
chromosome 19 open reading frame 48	C19orf48	0.015238	0.648773	-1.54137
Hypothetical protein FLJ36492	FLJ36492	0.0152938	0.926983	-1.07877
mitogen-activated protein kinase 1	MAPK1	0.0153262	1.40225	1.40225
potassium voltage-gated channel, subfamily H (eag-related), member 6	KCNH6	0.0153948	0.914291	-1.09374
monocyte to macrophage differentiation-associated 2	MMD2	0.0153978	0.877891	-1.13909
shroom family member 4	SHROOM4	0.0154212	0.812403	-1.23092
mitogen-activated protein kinase kinase kinase kinase 4	MAP4K4	0.0154276	1.41102	1.41102
serine/threonine/tyrosine kinase 1	STYK1	0.0154579	1.35994	1.35994
Rho guanine nucleotide exchange factor (GEF) 15	ARHGEF15	0.0154823	0.889278	-1.12451
PARK2 co-regulated	PACRG	0.0155089	0.890491	-1.12298
actin filament associated protein 1-like 2	AFAP1L2	0.0155179	1.94302	1.94302
hypothetical protein LOC143381	LOC143381	0.0155252	0.6895	-1.45033
farnesyl-diphosphate farnesyltransferase 1	FDFT1	0.015541	0.652368	-1.53288
prostaglandin D2 receptor (DP)	PTGDR	0.0155635	1.14025	1.14025
calreticulin 3	CALR3	0.0155683	1.0792	1.0792
similar to prothymosin, alpha (gene sequence 28)	LOC643287	0.0156068	0.770234	-1.29831
bone morphogenetic protein 1	BMP1	0.015634	1.46998	1.46998
CDNA clone IMAGE:5260162	---	0.015674	1.44216	1.44216
solute carrier organic anion transporter family, member 2A1	SLCO2A1	0.0156747	0.505716	-1.97739
CDNA clone IMAGE:4838582	---	0.0156853	1.09488	1.09488
GLIS family zinc finger 3	GLIS3	0.0156858	1.53074	1.53074
calmodulin regulated spectrin-associated protein 1	CAMSAP1	0.0156868	1.16954	1.16954
supervillin	SVIL	0.0156938	1.50445	1.50445
Transcribed locus	---	0.0157137	0.925878	-1.08006
NAC alpha domain containing	NACAD	0.0157317	0.833343	-1.19999
golgi autoantigen, golgin subfamily a, 1	GOLGA1	0.0157443	1.3206	1.3206
hypothetical protein MGC15523	MGC15523	0.0157689	1.20784	1.20784
vesicle-associated membrane protein 3 (cellubrevin)	VAMP3	0.0157882	1.3335	1.3335
---	---	0.0158108	1.17776	1.17776
Transcribed locus	---	0.0158298	1.36034	1.36034
MRNA full length insert cDNA clone EUROIMAGE 2344436	---	0.0158324	2.17364	2.17364
steroid sulfatase (microsomal), arylsulfatase C, isozyme S	STS	0.0158867	1.43874	1.43874
Transmembrane and coiled-coil domain family 1	TMCC1	0.0159099	0.877324	-1.13983
acyl-CoA thioesterase 11	ACOT11	0.0159729	1.10717	1.10717
RAB38, member RAS oncogene family	RAB38	0.0159794	2.238	2.238
CD200 molecule	CD200	0.0159871	0.420263	-2.37946
ribosomal protein S15a	RPS15A	0.0159897	0.876095	-1.14143
Heparanase	HPSE	0.0159961	1.46578	1.46578
Homo sapiens, clone IMAGE:5225645, mRNA	---	0.0159965	0.908956	-1.10016
COBL-like 1	COBLL1	0.0159994	1.12489	1.12489
chromosome 6 open reading frame 21	C6orf21	0.0160397	0.902397	-1.10816
HFM1, ATP-dependent DNA helicase homolog (S. cerevisiae)	HFM1	0.0160588	0.922835	-1.08362
---	---	0.0160611	0.891809	-1.12132
Receptor accessory protein 3	REEP3	0.0160624	1.50457	1.50457
eukaryotic translation initiation factor 4B	EIF4B	0.0160686	0.753567	-1.32702
myosin IE /// similar to CDK105 protein	LOC390588 /// MYO1E	0.0160722	1.3743	1.3743
sortilin-related VPS10 domain containing receptor 1	SORCS1	0.0160732	0.913333	-1.09489
Unknown mRNA sequence	---	0.0160795	0.872468	-1.14617
ADP-ribosylation factor interacting protein 1 (arfaptin 1)	ARFIP1	0.0160944	1.47726	1.47726
son of sevenless homolog 2 (Drosophila)	SOS2	0.016104	1.38575	1.38575
CDNA: FLJ23078 fis, clone LNG05870	---	0.0161112	0.948393	-1.05442
Transcribed locus	---	0.0161223	1.24025	1.24025
CDNA clone IMAGE:4295422	---	0.0161365	0.906036	-1.10371
---	---	0.0161857	0.892857	-1.12
Transcribed locus, weakly similar to NP_808348.2 protein LOC231386 [Mus musculu	---	0.0161969	1.11692	1.11692
CDNA clone IMAGE:5268404	---	0.0162071	0.922517	-1.08399
CDNA FLJ33905 fis, clone CTONG2008405	---	0.0162095	0.910114	-1.09876
syntrophin, gamma 1	SNTG1	0.0162231	0.895727	-1.11641
G kinase anchoring protein 1	GKAP1	0.0162413	0.839151	-1.19168
CDNA FLJ35138 fis, clone PLACE6009430	---	0.0162783	0.905528	-1.10433
mitogen-activated protein kinase kinase kinase 8	MAP3K8	0.0162794	1.44965	1.44965
zinc finger, SWIM-type containing 5	ZSWIM5	0.0162933	0.81067	-1.23355
solute carrier family 9 (sodium/hydrogen exchanger), member 1 (antiporter, Na+/H	SLC9A1	0.0162961	1.42619	1.42619
orofacial cleft 1 candidate 1	OFCC1	0.0162961	0.877111	-1.14011
---	---	0.0163153	1.10485	1.10485
zinc finger protein 227	ZNF227	0.0163214	0.734661	-1.36117
ubiquitin specific peptidase 16	USP16	0.0163312	1.21327	1.21327
mediator of RNA polymerase II transcription, subunit 18 homolog (S. cerevisiae)	MED18	0.0163435	1.30395	1.30395
ribosomal protein S28 /// ribosomal protein S28 pseudogene	LOC645899 /// LOC646195 /// RPS28	0.0163532	0.886233	-1.12837
GLIS family zinc finger 3	GLIS3	0.0163682	1.70177	1.70177
UPF3 regulator of nonsense transcripts homolog A (yeast)	UPF3A	0.0163707	0.780196	-1.28173
hairy and enhancer of split 2 (Drosophila)	HES2	0.0163764	1.19273	1.19273
Transcribed locus	---	0.0163881	1.41005	1.41005
wingless-type MMTV integration site family, member 7A	WNT7A	0.0163965	1.27083	1.27083
rhomboid, veinlet-like 2 (Drosophila)	RHBDL2	0.0164319	1.44903	1.44903
nucleoporin 50kDa	NUP50	0.0164466	1.37968	1.37968
hypothetical protein LOC284669	LOC284669	0.0164673	0.903609	-1.10667
CDNA: FLJ23044 fis, clone LNG02454	---	0.0164736	1.54872	1.54872
myosin VA (heavy chain 12, myoxin)	MYO5A	0.0164881	1.70169	1.70169
Rho GTPase activating protein 29	ARHGAP29	0.0165194	1.10454	1.10454
ADAM metallopeptidase with thrombospondin type 1 motif, 17	ADAMTS17	0.0165221	1.26881	1.26881
tropomodulin 3 (ubiquitous)	TMOD3	0.0165314	1.39742	1.39742
CDNA FLJ23691 fis, clone HEP10204	---	0.0165468	0.912936	-1.09537
protein phosphatase 1, regulatory (inhibitor) subunit 16B	PPP1R16B	0.016596	0.890573	-1.12287
dual adaptor of phosphotyrosine and 3-phosphoinositides	DAPP1	0.0166069	1.64594	1.64594
NADPH oxidase 3	NOX3	0.0166271	0.911523	-1.09707
Chromosome 22 open reading frame 32	C22orf32	0.0166274	0.881355	-1.13462
brevican	BCAN	0.0166294	1.27498	1.27498
ankyrin repeat domain 17	ANKRD17	0.01663	1.24088	1.24088
Transcribed locus	---	0.016683	0.863499	-1.15808
Duffy blood group, chemokine receptor	DARC	0.0166909	0.552742	-1.80916
WD repeat and FYVE domain containing 2	WDFY2	0.016695	1.08809	1.08809
hypothetical protein LOC146177 /// hypothetical protein FLJ40941	FLJ40941 /// LOC146177	0.0167204	0.878431	-1.13839
myosin IIIB	MYO3B	0.0167712	1.15363	1.15363
hypothetical protein MGC15523 /// EH domain binding protein 1-like 1	EHBP1L1 /// MGC15523	0.0167796	1.47155	1.47155
myosin IB	MYO1B	0.0167918	1.86278	1.86278
trinucleotide repeat containing 21	TNRC21	0.0168036	0.896315	-1.11568
chromosome 11 open reading frame 31	C11orf31	0.0168173	0.760013	-1.31577
tribbles homolog 1 (Drosophila)	TRIB1	0.0168779	1.44949	1.44949
butyrophilin, subfamily 2, member A1	BTN2A1	0.0169083	0.839988	-1.19049
CDNA FLJ30652 fis, clone DFNES2000011	---	0.0169138	1.42787	1.42787
Transcribed locus	---	0.016928	1.52907	1.52907
neurofibromin 2 (bilateral acoustic neuroma)	NF2	0.0169505	1.35511	1.35511
(3' region, probe S2) [human, 76N, mammary epithelial cells, mRNA Partial, 339 n	---	0.0169615	0.915005	-1.09289
Transmembrane channel-like 6	TMC6	0.0170072	0.860986	-1.16146
tudor domain containing 5	TDRD5	0.0170086	0.633949	-1.57741
---	---	0.0170109	1.36824	1.36824
Homo sapiens, clone IMAGE:5768324, mRNA	---	0.0170249	0.902481	-1.10806
Transcribed locus	---	0.0170429	0.86743	-1.15283
acetyl-Coenzyme A carboxylase beta	ACACB	0.0170579	0.644991	-1.55041
ADAM metallopeptidase domain 20	ADAM20	0.0170583	1.11214	1.11214
leucine rich repeat containing 51	LRRC51	0.0170595	0.928024	-1.07756
sirtuin (silent mating type information regulation 2 homolog) 4 (S. cerevisiae)	SIRT4	0.0170635	0.898975	-1.11238
platelet-activating factor acetylhydrolase, isoform Ib, gamma subunit 29kDa	PAFAH1B3	0.0170653	0.652733	-1.53202
CDNA clone IMAGE:5299888	---	0.0170767	1.31939	1.31939
CDNA clone IMAGE:5267398	---	0.0170789	1.41943	1.41943
similar to SRR1-like protein	CTB-1048E9.5	0.0170803	1.45409	1.45409
chromosome 12 open reading frame 47	C12orf47	0.0170981	0.828607	-1.20684
chromosome 1 open reading frame 129	C1orf129	0.0171048	0.885733	-1.12901
Transcribed locus	---	0.0171198	0.901039	-1.10983
Hypothetical protein LOC340544	LOC340544	0.0171204	0.924956	-1.08113
---	---	0.0171843	1.13695	1.13695
cytochrome b-561	CYB561	0.0171946	1.28449	1.28449
Transcribed locus	---	0.0172063	0.912081	-1.09639
ectodysplasin A	EDA	0.0172142	0.880089	-1.13625
signal recognition particle 72kDa	SRP72	0.0172277	1.22683	1.22683
nucleobindin 2	NUCB2	0.01723	0.753481	-1.32717
glycophorin A (MNS blood group)	GYPA	0.0172939	0.921594	-1.08508
remodeling and spacing factor 1	RSF1	0.0173664	1.2504	1.2504
methyltransferase like 7A	METTL7A	0.0174068	0.475907	-2.10125
PRO1596 protein	PRO1596	0.0174089	0.941135	-1.06255
preimplantation protein 3	PREI3	0.0174285	1.43217	1.43217
CDNA clone IMAGE:5259731	---	0.017439	1.14009	1.14009
eukaryotic translation elongation factor 1 gamma /// similar to Elongation facto	EEF1G /// LOC729998	0.0174685	0.851063	-1.175
CDNA clone IMAGE:3636396	---	0.0174816	0.914749	-1.0932
DNA segment, Chr 15, Wayne State University 75, expressed	D15Wsu75e	0.017484	1.50335	1.50335
CDNA FLJ36037 fis, clone TESTI2017256	---	0.0174965	1.2261	1.2261
Transcribed locus	---	0.0174994	0.910874	-1.09785
hypothetical protein BC008326	LOC89944	0.0175053	0.642672	-1.556
Nedd4 binding protein 1	N4BP1	0.017508	1.50242	1.50242
IQ motif containing G	IQCG	0.017538	0.4517	-2.21386
cullin 2	CUL2	0.0175811	1.33483	1.33483
metallothionein-like 5, testis-specific (tesmin)	MTL5	0.0176026	0.767727	-1.30255
MRNA; cDNA DKFZp564I1316 (from clone DKFZp564I1316)	---	0.0176143	0.925067	-1.081
chromosome 21 open reading frame 104	C21orf104	0.0176197	0.903747	-1.1065
zinc finger protein 294	ZNF294	0.0176283	1.2567	1.2567
---	---	0.0176359	0.936968	-1.06727
phosphatidylinositol glycan anchor biosynthesis, class P	PIGP	0.0176454	1.32877	1.32877
regenerating islet-derived 3 gamma	REG3G	0.0176945	0.919759	-1.08724
insulin-like growth factor 1 receptor	IGF1R	0.0177143	1.66876	1.66876
junctophilin 2	JPH2	0.0177161	0.874034	-1.14412
---	---	0.0177164	0.928881	-1.07656
Homo sapiens, clone IMAGE:5579213, mRNA	---	0.017719	0.941757	-1.06184
CD6 molecule	CD6	0.0177272	0.681425	-1.46751
DnaJ (Hsp40) homolog, subfamily C, member 16	DNAJC16	0.0177272	1.34857	1.34857
cytochrome c oxidase subunit Vb	COX5B	0.0177426	0.851042	-1.17503
SLIT-ROBO Rho GTPase activating protein 1	SRGAP1	0.0177451	1.7761	1.7761
RUN and FYVE domain containing 3	RUFY3	0.0177453	1.22179	1.22179
chromosome 9 open reading frame 96	C9orf96	0.0177546	0.905012	-1.10496
carbonic anhydrase XIV	CA14	0.0177774	1.14521	1.14521
major histocompatibility complex, class I-related	MR1	0.0177878	1.58801	1.58801
histone cluster 1, H4e	HIST1H4E	0.0178256	0.809393	-1.23549
zinc finger protein 553	ZNF553	0.0178561	0.822763	-1.21542
T cell receptor alpha locus	TRA@	0.0178586	0.87046	-1.14882
ribosomal protein L10 /// similar to ribosomal protein L10 /// similar to 60S ri	LOC284393 /// LOC389342 /// LOC644937 /// LOC647074 /// LOC651781 /// RPL10	0.0178631	0.890669	-1.12275
KIAA1530 protein	KIAA1530	0.0179205	1.17895	1.17895
ELOVL family member 6, elongation of long chain fatty acids (FEN1/Elo2, SUR4/Elo	ELOVL6	0.0179281	1.62621	1.62621
CDNA FLJ13695 fis, clone PLACE2000124	---	0.0179349	0.927631	-1.07801
NIK and IKK(beta) binding protein	NIBP	0.0179409	0.791718	-1.26308
CDNA clone IMAGE:4820928	---	0.0179561	1.07627	1.07627
5',3'-nucleotidase, mitochondrial	NT5M	0.0179603	0.78748	-1.26987
PDZ and LIM domain 7 (enigma)	PDLIM7	0.0179715	1.51527	1.51527
tankyrase, TRF1-interacting ankyrin-related ADP-ribose polymerase 2	TNKS2	0.0179736	1.39587	1.39587
phospholipase A2, group VI (cytosolic, calcium-independent)	PLA2G6	0.0179885	0.841378	-1.18853
prostaglandin E receptor 2 (subtype EP2), 53kDa	PTGER2	0.0179945	0.895107	-1.11719
RAP2C, member of RAS oncogene family	RAP2C	0.0180066	1.28323	1.28323
GM2 ganglioside activator	GM2A	0.0180153	1.94895	1.94895
hypothetical protein LOC283697	LOC283697	0.0180157	0.926106	-1.07979
C-type lectin domain family 4, member D	CLEC4D	0.0180173	0.894945	-1.11739
CDNA FLJ35990 fis, clone TESTI2014415	---	0.0180486	0.943272	-1.06014
peroxiredoxin 2	PRDX2	0.018057	0.667418	-1.49831
transmembrane emp24 protein transport domain containing 6	TMED6	0.0180909	0.8577	-1.16591
tenomodulin	TNMD	0.0180946	0.918885	-1.08828
hairless homolog (mouse)	HR	0.0181071	1.61223	1.61223
membrane-spanning 4-domains, subfamily A, member 1	MS4A1	0.0181283	0.3434	-2.91205
zinc finger protein 720	ZNF720	0.0181373	1.2633	1.2633
round spermatid basic protein 1	RSBN1	0.0181375	0.783654	-1.27607
CDNA: FLJ23240 fis, clone COL01276	---	0.0181555	0.898168	-1.11338
SH3 domain and tetratricopeptide repeats 1	SH3TC1	0.0181736	0.898708	-1.11271
MRNA full length insert cDNA clone EUROIMAGE 2344436	---	0.0181871	1.86165	1.86165
chromosome 20 open reading frame 197	C20orf197	0.0183104	1.10939	1.10939
receptor accessory protein 2	REEP2	0.0183172	0.842193	-1.18738
Transcribed locus	---	0.0183474	0.85558	-1.1688
CDNA FLJ34138 fis, clone FCBBF3011003	---	0.0183606	1.09898	1.09898
Transcribed locus	---	0.0183634	1.17247	1.17247
hypothetical protein LOC646762	LOC646762	0.0183894	0.854496	-1.17028
integrin, beta 4	ITGB4	0.0183957	1.92349	1.92349
Transcribed locus	---	0.0184228	0.907053	-1.10247
FXYD domain containing ion transport regulator 3	FXYD3	0.0184541	1.55031	1.55031
chromosome 1 open reading frame 178	C1orf178	0.0184543	0.886409	-1.12815
succinate-CoA ligase, ADP-forming, beta subunit	SUCLA2	0.0184636	1.40374	1.40374
solute carrier organic anion transporter family, member 3A1	SLCO3A1	0.018466	1.4759	1.4759
lipoma HMGIC fusion partner-like 1	LHFPL1	0.0184694	0.888194	-1.12588
SEC24 related gene family, member D (S. cerevisiae)	SEC24D	0.0184827	1.17826	1.17826
C-type lectin domain family 7, member A	CLEC7A	0.0185344	1.7182	1.7182
Transcribed locus	---	0.0185397	1.09151	1.09151
tectonic 1	TECT1	0.0185449	0.748609	-1.33581
MRNA; cDNA DKFZp586C2020 (from clone DKFZp586C2020)	---	0.0185529	0.866875	-1.15357
Transcribed locus	---	0.0185566	1.26699	1.26699
Rho GTPase activating protein 19	ARHGAP19	0.0185608	0.729089	-1.37157
chemokine (C-C motif) ligand 25	CCL25	0.0185784	0.871679	-1.14721
leucine rich repeat containing 14	LRRC14	0.0185807	0.861375	-1.16093
prostate-specific non-coding gene	PCGEM1	0.018585	0.898767	-1.11264
chromosome 21 open reading frame 71	C21orf71	0.0185978	1.1037	1.1037
Homo sapiens, clone IMAGE:4991280, mRNA	---	0.0186022	0.915945	-1.09177
---	---	0.018608	1.06418	1.06418
F-box and leucine-rich repeat protein 10	FBXL10	0.0186267	0.743947	-1.34418
chromosome 4 open reading frame 16	C4orf16	0.0186376	1.33784	1.33784
prefoldin subunit 5	PFDN5	0.0186396	0.845042	-1.18337
short stature homeobox 2	SHOX2	0.0186661	1.55617	1.55617
neuroblastoma breakpoint family, member 4	NBPF4	0.0186666	0.895126	-1.11716
glutathione peroxidase 4 (phospholipid hydroperoxidase)	GPX4	0.0186796	0.753952	-1.32634
Transcribed locus	---	0.0186988	1.09524	1.09524
forkhead box H1	FOXH1	0.0187071	0.894798	-1.11757
---	---	0.0187161	0.87948	-1.13704
guanylate cyclase 1, soluble, alpha 3	GUCY1A3	0.0187368	1.60994	1.60994
ubiquitin specific peptidase 38	USP38	0.0187397	1.37661	1.37661
Transcribed locus	---	0.0187476	1.14331	1.14331
CDNA FLJ20827 fis, clone ADKA03543	---	0.0187618	0.898891	-1.11248
Nipped-B homolog (Drosophila)	NIPBL	0.0187966	1.71698	1.71698
FERM domain containing 4B	FRMD4B	0.0188042	1.52161	1.52161
S100 calcium binding protein A11	S100A11	0.0188116	1.31459	1.31459
similar to Proliferating cell nuclear antigen (PCNA) (Cyclin)	LOC392454	0.0188312	0.917662	-1.08973
CDNA clone IMAGE:5273964	---	0.0188385	1.48959	1.48959
zinc finger, MYM-type 2	ZMYM2	0.0188457	1.15478	1.15478
IQ motif containing GTPase activating protein 1	IQGAP1	0.0188778	1.81607	1.81607
MRNA full length insert cDNA clone EUROIMAGE 362430	---	0.0189345	0.930009	-1.07526
Janus kinase 1 (a protein tyrosine kinase)	JAK1	0.0189377	1.62863	1.62863
CDNA: FLJ21452 fis, clone COL04505	---	0.0189483	1.16718	1.16718
proteasome (prosome, macropain) 26S subunit, non-ATPase, 12	PSMD12	0.0189496	1.22362	1.22362
skeletal muscle and kidney enriched inositol phosphatase	SKIP	0.0189683	0.801806	-1.24718
---	---	0.0189944	0.917553	-1.08986
(clone 33) macronuclear mRNA	---	0.0190013	0.890493	-1.12297
amine oxidase (flavin containing) domain 1	AOF1	0.0190137	1.29732	1.29732
histone cluster 1, H4k /// histone cluster 1, H4j	HIST1H4J /// HIST1H4K	0.0190156	0.740851	-1.3498
CDNA FLJ20196 fis, clone COLF0944	---	0.0190204	1.59829	1.59829
fucose-1-phosphate guanylyltransferase	FPGT	0.0190268	1.26863	1.26863
Transcribed locus, weakly similar to NP_001039706.1 protein LOC518880 [Bos taur	---	0.0190531	0.901774	-1.10892
zinc finger protein 263	ZNF263	0.0190663	0.797179	-1.25442
Transcribed locus	---	0.0190701	0.875677	-1.14197
plasminogen activator, urokinase	PLAU	0.0190744	1.66578	1.66578
CDNA clone IMAGE:5265056	---	0.0190907	1.11323	1.11323
matrix metallopeptidase 14 (membrane-inserted)	MMP14	0.0190913	1.33661	1.33661
EPH receptor B2	EPHB2	0.019113	1.58809	1.58809
BRCA2 region, mRNA sequence CG029	---	0.0191186	1.08296	1.08296
heterogeneous nuclear ribonucleoprotein A3 pseudogene 1 /// heterogeneous nuclea	HNRPA3 /// HNRPA3P1	0.0191187	0.846433	-1.18143
importin 11	IPO11	0.0191212	0.928252	-1.07729
torsin A interacting protein 1	TOR1AIP1	0.0191661	1.40413	1.40413
chromosome 5 open reading frame 13	C5orf13	0.0192006	1.40943	1.40943
synovial sarcoma, X breakpoint 2 interacting protein	SSX2IP	0.0192009	0.753907	-1.32642
aquaporin 4	AQP4	0.0192013	0.929799	-1.0755
KIAA0999 protein	KIAA0999	0.019242	1.11221	1.11221
electron-transferring-flavoprotein dehydrogenase	ETFDH	0.0192516	1.35254	1.35254
zinc finger protein 75 (D8C6)	ZNF75	0.0193247	0.895343	-1.11689
hypothetical protein LOC731851	LOC731851	0.0193344	0.870589	-1.14865
protein disulfide isomerase-like protein of the testis	PDILT	0.0193773	1.10964	1.10964
GM2 ganglioside activator	GM2A	0.0193788	1.77228	1.77228
similar to LIM and senescent cell antigen-like domains 3	LOC440895	0.0193792	1.20026	1.20026
YTH domain containing 1	YTHDC1	0.0193809	1.31676	1.31676
Transcribed locus	---	0.0193906	0.869104	-1.15061
methylthioadenosine phosphorylase	MTAP	0.0193965	2.03932	2.03932
CDNA clone IMAGE:4838320	---	0.0194182	0.922054	-1.08454
proprotein convertase subtilisin/kexin type 5	PCSK5	0.0194227	1.74284	1.74284
hypothetical protein LOC374920	LOC374920	0.0194251	0.737701	-1.35556
---	---	0.0194366	0.90645	-1.1032
sterile alpha motif domain containing 14	SAMD14	0.0194414	0.903344	-1.107
zinc finger, CCHC domain containing 13	ZCCHC13	0.0194597	0.923586	-1.08274
sorbin and SH3 domain containing 2	SORBS2	0.0194608	1.09032	1.09032
leukocyte immunoglobulin-like receptor, subfamily A (with TM domain), member 5	LILRA5	0.0194911	0.926163	-1.07972
Homo sapiens, clone IMAGE:4248696, mRNA	---	0.0195116	1.06737	1.06737
Transcribed locus	---	0.0195134	0.890964	-1.12238
zinc finger protein 174	ZNF174	0.0195158	0.81218	-1.23125
leucine zipper-EF-hand containing transmembrane protein 2	LETM2	0.019516	2.37283	2.37283
amyotrophic lateral sclerosis 2 (juvenile) chromosome region, candidate 2	ALS2CR2	0.0195235	0.75374	-1.32672
paired-like homeobox protein OTEX	OTEX	0.0195278	0.877225	-1.13996
RAB27B, member RAS oncogene family	RAB27B	0.0195288	1.36501	1.36501
signal peptide, CUB domain, EGF-like 2	SCUBE2	0.0195381	0.478866	-2.08827
Coiled-coil domain containing 85A	CCDC85A	0.0195809	1.09761	1.09761
Snf2-related CBP activator protein	SRCAP	0.0195831	1.39906	1.39906
Mitogen-activated protein kinase 8 interacting protein 3	MAPK8IP3	0.0195874	0.90812	-1.10118
Transcribed locus	---	0.0196132	0.906807	-1.10277
Transcribed locus	---	0.0196282	0.859199	-1.16387
CDNA FLJ36327 fis, clone THYMU2005748	---	0.0196294	1.07211	1.07211
integrin, beta 4	ITGB4	0.0196449	1.92645	1.92645
G kinase anchoring protein 1	GKAP1	0.0196695	0.773681	-1.29252
SMAD family member 6	SMAD6	0.0196923	0.793888	-1.25962
thyroid hormone receptor interactor 4	TRIP4	0.0197009	1.34565	1.34565
NGFI-A binding protein 2 (EGR1 binding protein 2)	NAB2	0.0197105	0.709435	-1.40957
zinc finger protein 91 homolog (mouse)	ZFP91	0.0197234	1.39432	1.39432
LUC7-like (S. cerevisiae)	LUC7L	0.0197246	0.798732	-1.25198
1-acylglycerol-3-phosphate O-acyltransferase 3	AGPAT3	0.0197528	1.3596	1.3596
hypothetical protein MGC24975	MGC24975	0.019777	0.855175	-1.16935
KIAA1546	KIAA1546	0.0197801	1.18072	1.18072
chromosome 3 open reading frame 41	C3orf41	0.019797	0.908954	-1.10017
family with sequence similarity 83, member A	FAM83A	0.0198289	1.72644	1.72644
zinc finger protein 484	ZNF484	0.0198318	1.13988	1.13988
dCMP deaminase	DCTD	0.0198363	1.31239	1.31239
ribosomal protein S10	RPS10	0.0198586	0.869389	-1.15023
CDNA FLJ20083 fis, clone COL03440	---	0.0198672	1.33287	1.33287
palladin, cytoskeletal associated protein	PALLD	0.0198879	1.61293	1.61293
t-complex 11 (mouse)-like 1	TCP11L1	0.0198952	1.10505	1.10505
Transcribed locus	---	0.0199011	0.869632	-1.14991
zinc finger protein 157	ZNF157	0.0199075	0.917864	-1.08949
similar to TAR DNA binding protein /// similar to TAR DNA binding protein (predi	LOC643503 /// LOC650258	0.0199126	0.919274	-1.08782
proteasome (prosome, macropain) activator subunit 3 (PA28 gamma; Ki)	PSME3	0.0199224	1.32075	1.32075
actin related protein 2/3 complex, subunit 2, 34kDa	ARPC2	0.0199248	1.23741	1.23741
ankyrin repeat domain 16	ANKRD16	0.0199395	1.2199	1.2199
ring finger protein 149	RNF149	0.019957	1.24106	1.24106
CDNA clone IMAGE:4185545	---	0.0199755	0.910276	-1.09857
solute carrier family 15 (H+/peptide transporter), member 2	SLC15A2	0.0200068	1.56717	1.56717
Zinc finger protein 70	ZNF70	0.0200098	1.30156	1.30156
ladinin 1	LAD1	0.0200111	1.49282	1.49282
potassium channel, subfamily K, member 12	KCNK12	0.0200176	0.89477	-1.11761
keratin associated protein 1-3 /// similar to keratin associated protein 1-3	KRTAP1-3 /// LOC728951	0.0200226	0.909048	-1.10005
Clone 25074 mRNA sequence	---	0.0200351	0.930543	-1.07464
tensin 4	TNS4	0.020036	1.3579	1.3579
ATP-binding cassette, sub-family B (MDR/TAP), member 1 /// ATP-binding cassette,	ABCB1 /// ABCB4	0.020068	0.823853	-1.21381
MAP7 domain containing 2	MAP7D2	0.0201089	0.429662	-2.32741
neural precursor cell expressed, developmentally down-regulated 4	NEDD4	0.0201118	1.57773	1.57773
Transcribed locus	---	0.0201205	1.25589	1.25589
Kruppel-like factor 3 (basic)	KLF3	0.0201646	1.46903	1.46903
PIH1 domain containing 2	PIH1D2	0.0201666	0.902476	-1.10806
CDNA: FLJ22620 fis, clone HSI05629	---	0.020186	0.924355	-1.08184
ubiquitin specific peptidase 40	USP40	0.0202037	1.35478	1.35478
---	---	0.0202052	0.886101	-1.12854
CDNA FLJ37917 fis, clone CTONG1000137	---	0.0202096	1.59738	1.59738
Transcribed locus	---	0.0202127	0.91423	-1.09382
small inducible cytokine subfamily E, member 1 (endothelial monocyte-activating)	SCYE1	0.0202236	1.33075	1.33075
hyperpolarization activated cyclic nucleotide-gated potassium channel 3	HCN3	0.0202367	0.881245	-1.13476
calcium channel, voltage-dependent, beta 2 subunit	CACNB2	0.0202826	0.887283	-1.12704
carboxyl ester lipase pseudogene	CELP	0.0203082	1.53449	1.53449
Homo sapiens, clone IMAGE:3345917, mRNA /// Hypothetical protein LOC729074	LOC729074	0.0203377	0.924177	-1.08204
MKL/myocardin-like 2	MKL2	0.0203426	0.904097	-1.10608
RAB35, member RAS oncogene family	RAB35	0.020347	1.38004	1.38004
TraB domain containing	TRABD	0.0203595	1.34324	1.34324
phosphoribosylglycinamide formyltransferase, phosphoribosylglycinamide synthetas	GART	0.0203824	1.37903	1.37903
hypothetical protein FLJ37357	FLJ37357	0.0203878	1.04746	1.04746
glycerol-3-phosphate dehydrogenase 2 (mitochondrial)	GPD2	0.0204014	1.47278	1.47278
phosphodiesterase 3B, cGMP-inhibited	PDE3B	0.0204044	0.808752	-1.23647
solute carrier family 25, member 34	SLC25A34	0.0204095	1.1442	1.1442
CDNA FLJ31066 fis, clone HSYRA2001153	---	0.0204142	2.3383	2.3383
spectrin, beta, non-erythrocytic 4	SPTBN4	0.0204185	1.11484	1.11484
CDNA: FLJ21037 fis, clone CAE10055	---	0.0204312	1.16699	1.16699
CAP, adenylate cyclase-associated protein, 2 (yeast)	CAP2	0.0204523	1.78057	1.78057
Src homology 2 domain containing F	SHF	0.0204548	0.844877	-1.1836
G protein-coupled receptor 39	GPR39	0.0204576	1.95375	1.95375
Transcribed locus	---	0.0204823	1.18773	1.18773
Full length insert cDNA clone YP86C01	---	0.0205076	0.94075	-1.06298
Ubiquitin specific peptidase 54	USP54	0.0205185	0.916699	-1.09087
retinol dehydrogenase 5 (11-cis/9-cis)	RDH5	0.0205359	0.912433	-1.09597
PAS domain containing serine/threonine kinase	PASK	0.0205465	0.625286	-1.59927
prothymosin, alpha (gene sequence 28) /// hypothetical gene supported by BC01385	LOC441454 /// LOC442347 /// LOC442727 /// LOC643287 /// LOC728026 /// LOC728873	0.0205603	0.795632	-1.25686
chloride channel 3	CLCN3	0.0205644	1.32694	1.32694
thyroid hormone receptor, alpha (erythroblastic leukemia viral (v-erb-a) oncogen	NR1D1 /// THRA	0.0205806	1.58674	1.58674
zinc ribbon domain containing 1	ZNRD1	0.0206123	0.76723	-1.30339
pleckstrin homology domain containing, family M (with RUN domain) member 2	PLEKHM2	0.0206386	1.33394	1.33394
ubiquitin protein ligase E3C	UBE3C	0.0206553	1.37372	1.37372
F-box and leucine-rich repeat protein 21	FBXL21	0.0206781	0.915304	-1.09253
cofilin 2 (muscle)	CFL2	0.0206848	1.56154	1.56154
solute carrier family 25, member 43	SLC25A43	0.0206949	1.49899	1.49899
GRP1 (general receptor for phosphoinositides 1)-associated scaffold protein	GRASP	0.0207065	0.755523	-1.32359
Tau tubulin kinase 2	TTBK2	0.0207326	1.22913	1.22913
ADP-ribosylation factor-like 5B	ARL5B	0.020749	1.30838	1.30838
family with sequence similarity 55, member A	FAM55A	0.0207686	0.904233	-1.10591
chromosome 22 open reading frame 30	C22orf30	0.0207887	1.12141	1.12141
mucin 16, cell surface associated	MUC16	0.0208004	1.7058	1.7058
ribosomal protein L15	RPL15	0.0208071	0.80594	-1.24079
Clone FLB8310 PRO2225	---	0.0208134	1.27395	1.27395
hypothetical protein LOC283378	LOC283378	0.0208191	0.684947	-1.45997
Full length insert cDNA YQ03C01	---	0.0208428	1.0923	1.0923
Nudix (nucleoside diphosphate linked moiety X)-type motif 22	NUDT22	0.0208812	0.910692	-1.09807
tetratricopeptide repeat domain 7A	TTC7A	0.0208947	1.32254	1.32254
CDNA clone IMAGE:5310903	---	0.0209063	0.935991	-1.06839
tolloid-like 2	TLL2	0.0209319	1.85643	1.85643
CDNA clone IMAGE:5297125	---	0.0209705	0.937833	-1.06629
HFM1, ATP-dependent DNA helicase homolog (S. cerevisiae)	HFM1	0.0209844	0.922408	-1.08412
inhibin, beta A (activin A, activin AB alpha polypeptide)	INHBA	0.0209919	1.41527	1.41527
I.M.A.G.E. clone 120151, mRNA sequence	---	0.0209954	0.906433	-1.10323
G protein-coupled receptor 112	GPR112	0.0210419	0.891216	-1.12206
potassium channel, subfamily K, member 6	KCNK6	0.0210588	1.59217	1.59217
---	---	0.0210815	1.1102	1.1102
cell division cycle 27 homolog (S. cerevisiae)	CDC27	0.0210953	1.33378	1.33378
Clone DNA57836 GLPG464 (UNQ464)	---	0.0211152	1.14515	1.14515
amyloid beta (A4) precursor protein-binding, family B, member 2 (Fe65-like)	APBB2	0.0211169	1.57887	1.57887
tectorin alpha	TECTA	0.021117	1.10993	1.10993
Transcribed locus	---	0.0211402	0.927649	-1.07799
CDNA: FLJ22859 fis, clone KAT01752	---	0.0211487	0.914831	-1.0931
clusterin	CLU	0.0211802	0.377807	-2.64686
CDNA clone IMAGE:4096591	---	0.0212056	0.913426	-1.09478
hypothetical LOC643210	FLJ40292	0.021223	0.882813	-1.13274
---	---	0.0212265	1.12452	1.12452
postmeiotic segregation increased 2-like 1 /// similar to postmeiotic segregatio	LOC732139 /// PMS2L1	0.0212432	0.81566	-1.226
zinc finger protein 609	ZNF609	0.0212632	1.27736	1.27736
zinc finger protein 654	ZNF654	0.0212667	1.09182	1.09182
chromosome 1 open reading frame 116	C1orf116	0.021303	2.12676	2.12676
nuclear receptor binding factor 2	NRBF2	0.0213143	1.53707	1.53707
CDNA FLJ37243 fis, clone BRAMY2004387	---	0.0213189	0.931339	-1.07372
serine/threonine kinase 38	STK38	0.0213488	1.46931	1.46931
ribosomal protein SA /// similar to 40S ribosomal protein SA (p40) (34/67 kDa la	LOC387867 /// LOC388524 /// LOC648249 /// LOC730029 /// RPSA	0.0213593	0.832267	-1.20154
methionine aminopeptidase 1D	MAP1D	0.0213621	1.10614	1.10614
---	---	0.0213654	0.913337	-1.09489
CDNA FLJ34680 fis, clone LIVER2003524	---	0.0213715	0.92623	-1.07965
Clone 24894 mRNA sequence	---	0.0213724	0.931293	-1.07378
Transcribed locus	---	0.021374	0.910728	-1.09802
integrin, beta 1 (fibronectin receptor, beta polypeptide, antigen CD29 includes	ITGB1	0.0213803	1.28431	1.28431
---	---	0.0213817	0.92055	-1.08631
nuclear factor I/B	NFIB	0.0213893	0.536491	-1.86397
ribosomal protein L13	RPL13	0.0214085	0.886609	-1.12789
microsomal glutathione S-transferase 2	MGST2	0.0214218	1.4797	1.4797
chromosome 1 open reading frame 61	C1orf61	0.0214227	0.845784	-1.18233
Lck interacting transmembrane adaptor 1	LIME1	0.0214486	0.710529	-1.4074
Zinc finger protein 775	ZNF775	0.0214585	0.892544	-1.12039
Armadillo repeat gene deletes in velocardiofacial syndrome	ARVCF	0.0214854	0.861884	-1.16025
KRIT1, ankyrin repeat containing	KRIT1	0.0214872	0.796761	-1.25508
ST6 (alpha-N-acetyl-neuraminyl-2,3-beta-galactosyl-1,3)-N-acetylgalactosaminide	ST6GALNAC4	0.0215061	1.35617	1.35617
---	---	0.021512	1.09055	1.09055
Full length insert cDNA clone ZD64D06	---	0.0215229	0.927455	-1.07822
PHD finger protein 20-like 1	PHF20L1	0.0215477	1.17821	1.17821
---	---	0.0215707	0.915792	-1.09195
CDNA clone IMAGE:4831354	---	0.0215925	0.932429	-1.07247
timeless homolog (Drosophila)	TIMELESS	0.0216507	0.702169	-1.42416
ADP-ribosyltransferase 5	ART5	0.0216525	0.819421	-1.22037
transmembrane and coiled-coil domain family 1	TMCC1	0.0217131	1.38899	1.38899
protein tyrosine phosphatase, receptor type, U	PTPRU	0.021729	1.29571	1.29571
kinesin family member 5B	KIF5B	0.0217403	1.50825	1.50825
Transcribed locus	---	0.021741	0.63657	-1.57092
hypothetical LOC401317	LOC401317	0.0217462	0.830894	-1.20352
CDNA FLJ41437 fis, clone BRHIP2007928	---	0.0217594	0.89124	-1.12203
small nuclear ribonucleoprotein D2 polypeptide 16.5kDa	SNRPD2	0.0217732	0.751051	-1.33147
TBC1 domain family, member 8B (with GRAM domain)	TBC1D8B	0.021788	1.57628	1.57628
ribosomal protein S10 /// similar to ribosomal protein S10 /// ribosomal protein	LOC133569 /// LOC343851 /// LOC376693 /// LOC401817 /// LOC646785 /// LOC649303	0.0218048	0.737203	-1.35648
Cdk5 and Abl enzyme substrate 1	CABLES1	0.0218101	0.833936	-1.19913
Homo sapiens, clone IMAGE:4272847, mRNA	---	0.0218104	1.16905	1.16905
Hypothetical gene supported by BC034933; BC068085	LOC440995	0.0218108	0.600344	-1.66571
nuclear factor I/B	NFIB	0.0218348	0.608087	-1.6445
G protein-coupled receptor 1	GPR1	0.0218417	1.15367	1.15367
SAM domain and HD domain 1	SAMHD1	0.0218752	1.0919	1.0919
DnaJ (Hsp40) homolog, subfamily C, member 13	DNAJC13	0.0219014	0.900262	-1.11079
matrix metallopeptidase 13 (collagenase 3)	MMP13	0.0219271	3.14135	3.14135
Homo sapiens, clone IMAGE:5192035, mRNA	---	0.0219392	0.901753	-1.10895
Transcribed locus	---	0.0219659	0.908931	-1.10019
nuclear factor I/B	NFIB	0.021997	0.50305	-1.98788
---	---	0.0220134	0.849802	-1.17674
---	---	0.022037	0.914588	-1.09339
runt-related transcription factor 3	RUNX3	0.0220425	0.583591	-1.71353
chromosome 17 open reading frame 61	C17orf61	0.0220453	0.74004	-1.35128
replication factor C (activator 1) 4, 37kDa	RFC4	0.0220795	0.657398	-1.52115
LSM12 homolog (S. cerevisiae)	LSM12	0.0220818	1.26339	1.26339
Full length insert cDNA clone YI43C12	---	0.0220834	0.911437	-1.09717
mucin 5AC, oligomeric mucus/gel-forming	MUC5AC	0.0221178	1.14783	1.14783
Transcribed locus	---	0.0221357	0.889243	-1.12455
Full-length cDNA clone CS0DC020YH17 of Neuroblastoma Cot 25-normalized of Homo s	---	0.022139	0.850337	-1.176
microtubule associated monoxygenase, calponin and LIM domain containing 3	MICAL3	0.0221629	1.30295	1.30295
splA/ryanodine receptor domain and SOCS box containing 3	SPSB3	0.0221784	0.785142	-1.27365
nudix (nucleoside diphosphate linked moiety X)-type motif 6	NUDT6	0.0221953	1.31172	1.31172
mitogen-activated protein kinase 1	MAPK1	0.0222264	1.42048	1.42048
oligonucleotide/oligosaccharide-binding fold containing 2A	OBFC2A	0.0222338	1.34336	1.34336
Transcribed locus	---	0.0222406	0.909585	-1.0994
KIAA1853	KIAA1853	0.0222509	0.892418	-1.12055
Transcribed locus	---	0.0222575	0.933772	-1.07092
MRNA full length insert cDNA clone EUROIMAGE 826033	---	0.0222582	1.20485	1.20485
rhomboid, veinlet-like 3 (Drosophila)	RHBDL3	0.0222646	0.808825	-1.23636
CDNA FLJ11048 fis, clone PLACE1004516	---	0.0222794	1.08704	1.08704
R-spondin family, member 4	RSPO4	0.0222985	0.821049	-1.21795
tropomodulin 3 (ubiquitous)	TMOD3	0.022329	1.51743	1.51743
FLJ12716 protein	FLJ12716	0.0223442	1.23903	1.23903
complement factor I	CFI	0.0223512	1.73337	1.73337
basic helix-loop-helix domain containing, class B, 3	BHLHB3	0.0223575	1.52836	1.52836
Transcribed locus	---	0.0223689	0.94607	-1.057
casein kinase 1, gamma 1	CSNK1G1	0.0223774	1.29518	1.29518
hypothetical protein MGC45438	MGC45438	0.0223888	0.857556	-1.1661
frizzled-related protein	FRZB	0.0224003	0.631353	-1.5839
C-type lectin domain family 7, member A	CLEC7A	0.0224152	2.24746	2.24746
microtubule associated monoxygenase, calponin and LIM domain containing 2	MICAL2	0.022446	1.17152	1.17152
Transcribed locus	---	0.0224513	0.951746	-1.0507
TBC1 domain family, member 2B	TBC1D2B	0.0224596	1.30172	1.30172
Transcribed locus	---	0.0224619	0.900251	-1.1108
sorting nexin 25	SNX25	0.0224819	1.32305	1.32305
microtubule-associated protein 2	MAP2	0.0225095	1.3912	1.3912
GTPase activating protein and VPS9 domains 1	GAPVD1	0.0225367	1.30634	1.30634
---	---	0.0225373	0.918312	-1.08895
Chromosome 6 open reading frame 176	C6orf176	0.0225583	1.08813	1.08813
chromosome 2 open reading frame 52	C2orf52	0.0225718	0.923982	-1.08227
myoneurin	MYNN	0.0225884	0.727334	-1.37488
signal recognition particle 72kDa	SRP72	0.0225954	1.22619	1.22619
CDC14 cell division cycle 14 homolog A (S. cerevisiae)	CDC14A	0.0226204	0.921464	-1.08523
CDNA: FLJ21211 fis, clone COL00485	---	0.0226422	0.915738	-1.09202
CDNA FLJ42419 fis, clone BLADE2002073	---	0.0226482	0.744152	-1.34381
zinc finger and BTB domain containing 7A	ZBTB7A	0.0226552	1.12216	1.12216
ubiquitin-conjugating enzyme E2H (UBC8 homolog, yeast)	UBE2H	0.0226564	1.41134	1.41134
breakpoint cluster region	BCR	0.0226588	1.41061	1.41061
golgi autoantigen, golgin subfamily a, 2	GOLGA2	0.0226736	1.40703	1.40703
Protein tyrosine phosphatase, receptor type, A	PTPRA	0.0226975	0.857614	-1.16603
trafficking protein, kinesin binding 1	TRAK1	0.0227651	1.35384	1.35384
Transcribed locus	---	0.0227738	0.912055	-1.09643
methyl-CpG binding domain protein 1	MBD1	0.022775	1.25623	1.25623
ataxin 7-like 1	ATXN7L1	0.0228085	0.855321	-1.16915
Pleckstrin homology-like domain, family B, member 2	PHLDB2	0.0228143	1.20788	1.20788
KIAA1729 protein	KIAA1729	0.0228186	0.889844	-1.12379
UV-B repressed sequence, HUR 7	HSHUR7SEQ	0.0228264	1.14762	1.14762
similar to ribosomal protein L18	LOC390612	0.0228325	0.870116	-1.14927
---	---	0.022864	0.892661	-1.12025
acyl-CoA synthetase long-chain family member 1	ACSL1	0.0228918	1.71953	1.71953
glycosyltransferase 1 domain containing 1	GLT1D1	0.0228988	0.746528	-1.33954
Full-length cDNA clone CS0DC011YM19 of Neuroblastoma Cot 25-normalized of Homo s	---	0.0228991	1.41836	1.41836
wingless-type MMTV integration site family, member 10B	WNT10B	0.0228992	0.825317	-1.21166
endothelial PAS domain protein 1	EPAS1	0.0229439	1.75728	1.75728
solute carrier family 12 (potassium/chloride transporters), member 6	SLC12A6	0.0229516	1.58187	1.58187
Full length insert cDNA clone YZ92G03	---	0.022967	1.2513	1.2513
IBR domain containing 2	IBRDC2	0.0229829	1.57132	1.57132
polymerase (DNA-directed), delta interacting protein 3	POLDIP3	0.0229871	1.37704	1.37704
myosin VA (heavy chain 12, myoxin)	MYO5A	0.0229916	1.24691	1.24691
ribosomal protein L18	RPL18	0.0229949	0.788672	-1.26795
SET binding factor 1	SBF1	0.0230049	1.37051	1.37051
family with sequence similarity 108, member C1	FAM108C1	0.0230351	1.60388	1.60388
DNA helicase HEL308	HEL308	0.0230409	1.25507	1.25507
Transcribed locus	---	0.0230528	0.894795	-1.11757
CDNA: FLJ20959 fis, clone ADSE02064	---	0.0230574	0.87229	-1.14641
hypothetical protein LOC283267	LOC283267	0.0230574	1.36803	1.36803
KIAA1109	KIAA1109	0.0230749	1.15151	1.15151
CDNA FLJ31066 fis, clone HSYRA2001153	---	0.0230932	1.7881	1.7881
---	---	0.0230958	0.752143	-1.32954
rhomboid, veinlet-like 1 (Drosophila)	RHBDL1	0.0231099	0.766968	-1.30384
adaptor-related protein complex 3, delta 1 subunit	AP3D1	0.0231189	1.47957	1.47957
syntaxin binding protein 6 (amisyn)	STXBP6	0.02312	0.544137	-1.83777
transmembrane protein 148	TMEM148	0.0231247	0.931189	-1.0739
chemokine (C-C motif) receptor 7	CCR7	0.0231385	0.538769	-1.85608
chromosome 11 open reading frame 36	C11orf36	0.0231798	0.910607	-1.09817
KIN, antigenic determinant of recA protein homolog (mouse)	KIN	0.0231829	1.06629	1.06629
thyroid hormone receptor associated protein 3	THRAP3	0.0231913	0.880246	-1.13605
interleukin 1 receptor-like 2	IL1RL2	0.0232032	1.46926	1.46926
---	---	0.023209	0.911369	-1.09725
Transcribed locus, strongly similar to XP_529574.1 hypothetical protein XP_5295	---	0.023219	0.817305	-1.22353
Full-length cDNA clone CS0DI071YF17 of Placenta Cot 25-normalized of Homo sapien	---	0.0232291	1.31409	1.31409
transient receptor potential cation channel, subfamily M, member 7	TRPM7	0.023232	1.31991	1.31991
CDNA clone IMAGE:4133686	---	0.0232732	0.901807	-1.10889
signal peptide peptidase 3	UNQ1887	0.0233059	0.791352	-1.26366
zinc finger protein 337	ZNF337	0.0233203	0.742581	-1.34666
integrin, alpha E (antigen CD103, human mucosal lymphocyte antigen 1; alpha poly	ITGAE	0.0233226	0.707905	-1.41262
chromosome 17 open reading frame 47	C17orf47	0.0233326	1.11456	1.11456
Transcribed locus	---	0.0233378	0.935327	-1.06915
Transcribed locus	---	0.0233419	0.917622	-1.08977
neuregulin 1	NRG1	0.0233484	1.76163	1.76163
---	---	0.0233725	1.4211	1.4211
similar to nucleophosmin 1 isoform 1	LOC390411	0.0233849	0.846147	-1.18183
G protein-coupled receptor, family C, group 5, member A	GPRC5A	0.0233917	2.31028	2.31028
EGF-like-domain, multiple 6	EGFL6	0.0234043	2.10703	2.10703
reticulon 2	RTN2	0.0234214	1.37346	1.37346
---	---	0.0234219	0.937174	-1.06704
mesoderm development candidate 2	MESDC2	0.023429	1.16947	1.16947
---	---	0.0234732	0.921928	-1.08468
zinc finger protein 518	ZNF518	0.0234764	1.40489	1.40489
hypothetical protein /// similar to proline rich 6	LOC389857 /// LOC441495	0.0234769	0.922122	-1.08446
dedicator of cytokinesis 5	DOCK5	0.0235047	1.71069	1.71069
RAS protein activator like 2	RASAL2	0.0235111	1.44288	1.44288
solute carrier family 8 (sodium-calcium exchanger), member 3	SLC8A3	0.0235393	1.11913	1.11913
proteasome (prosome, macropain) activator subunit 3 (PA28 gamma; Ki)	PSME3	0.0235431	1.30714	1.30714
olfactory receptor, family 10, subfamily D, member 3 pseudogene	OR10D3P	0.0235452	0.913139	-1.09512
---	---	0.0235592	0.902809	-1.10765
postmeiotic segregation increased 2-like 1	PMS2L1	0.0235599	0.823206	-1.21476
hypothetical protein MGC35308	MGC35308	0.0235854	0.780268	-1.28161
solute carrier family 26, member 9	SLC26A9	0.0236019	1.52204	1.52204
ADP-ribosyltransferase 4 (Dombrock blood group)	ART4	0.0236048	0.935645	-1.06878
glucagon	GCG	0.0236065	0.926412	-1.07943
optineurin	OPTN	0.0236318	1.32454	1.32454
---	---	0.0236355	1.38717	1.38717
KIAA0143 protein	KIAA0143	0.0236518	1.31892	1.31892
KIAA0286 protein	KIAA0286	0.023653	0.649919	-1.53865
ribosomal protein L24	RPL24	0.0236721	0.855413	-1.16903
caspase 14, apoptosis-related cysteine peptidase	CASP14	0.0237025	1.51552	1.51552
homer homolog 3 (Drosophila)	HOMER3	0.0237144	1.4384	1.4384
chromosome 18 open reading frame 58	C18orf58	0.0237611	0.915069	-1.09281
Transcribed locus	---	0.0237778	0.634074	-1.5771
SRY (sex determining region Y)-box 5	SOX5	0.0237879	1.10283	1.10283
---	---	0.0238375	1.10523	1.10523
tubulin polymerization-promoting protein family member 3	TPPP3	0.0238467	2.06327	2.06327
adenosine A2a receptor	ADORA2A	0.023866	0.756876	-1.32122
chromosome 10 open reading frame 67	C10orf67	0.0238763	0.881748	-1.13411
hypothetical protein LOC284263	LOC284263	0.0238846	0.906695	-1.10291
Burkitt lymphoma receptor 1, GTP binding protein (chemokine (C-X-C motif) recept	BLR1	0.0239097	0.87976	-1.13667
Fc receptor-like 4	FCRL4	0.0239717	0.842616	-1.18678
formyl peptide receptor 1	FPR1	0.0239738	1.09276	1.09276
regulator of G-protein signalling 5	RGS5	0.0239992	0.492056	-2.03229
nuclear factor (erythroid-derived 2)-like 3	NFE2L3	0.0240191	0.531924	-1.87997
cat eye syndrome chromosome region, candidate 6	CECR6	0.0240207	0.881172	-1.13485
---	---	0.0240351	0.893519	-1.11917
thymidylate synthetase	TYMS	0.024111	0.615646	-1.62431
signal recognition particle 72kDa	SRP72	0.0241155	1.39403	1.39403
C-type lectin domain family 12 member B	CLEC12B	0.0241265	0.929533	-1.07581
jumonji domain containing 1C	JMJD1C	0.0241278	1.48549	1.48549
ATP-binding cassette, sub-family E (OABP), member 1	ABCE1	0.0241461	1.31955	1.31955
claudin 10	CLDN10	0.0241637	0.284657	-3.513
breakpoint cluster region	BCR	0.0241904	1.41602	1.41602
carboxypeptidase A4	CPA4	0.024204	1.75757	1.75757
solute carrier family 28 (sodium-coupled nucleoside transporter), member 1	SLC28A1	0.0242293	0.878667	-1.13809
tau tubulin kinase 2	TTBK2	0.0242388	1.0981	1.0981
tubulin, gamma complex associated protein 2	TUBGCP2	0.0242452	1.28048	1.28048
aldehyde dehydrogenase 1 family, member L1	ALDH1L1	0.0242524	0.694122	-1.44067
intercellular adhesion molecule 2	ICAM2	0.024255	0.623608	-1.60357
CDNA FLJ38915 fis, clone NT2NE2008867	---	0.0242894	0.88994	-1.12367
syntaxin 7	STX7	0.0242898	1.16175	1.16175
centrosomal protein 63kDa	CEP63	0.0242971	1.1024	1.1024
CDNA clone IMAGE:4824710	---	0.0243185	0.9194	-1.08767
IQ motif containing K	IQCK	0.0243469	0.916969	-1.09055
SMAD family member 1	SMAD1	0.0243911	1.42408	1.42408
butyrophilin, subfamily 2, member A2	BTN2A2	0.0243988	0.843781	-1.18514
ring finger protein 122	RNF122	0.0244284	0.828754	-1.20663
Transcribed locus	---	0.0244298	1.22509	1.22509
family with sequence similarity 83, member A	FAM83A	0.0244712	1.89508	1.89508
CDNA clone IMAGE:5267578	---	0.0245099	0.901773	-1.10893
RNA binding motif protein 9	RBM9	0.0245351	1.39349	1.39349
---	---	0.024541	0.763799	-1.30924
tumor necrosis factor, alpha-induced protein 8-like 1	TNFAIP8L1	0.024548	1.44248	1.44248
solute carrier family 25 (mitochondrial carrier; adenine nucleotide translocator	SLC25A6	0.0245522	0.722966	-1.38319
myosin VA (heavy chain 12, myoxin)	MYO5A	0.0245788	1.50559	1.50559
MRNA; cDNA DKFZp761D1723 (from clone DKFZp761D1723)	---	0.0245922	0.93824	-1.06583
pericentriolar material 1	PCM1	0.024663	0.738671	-1.35378
interleukin 13 receptor, alpha 1	IL13RA1	0.024718	1.54272	1.54272
complement factor H-related 2	CFHR2	0.0247262	1.19107	1.19107
Homo sapiens, clone IMAGE:5590223, mRNA	---	0.0247356	1.06046	1.06046
Full length insert cDNA clone ZD75H06	---	0.0247403	1.78635	1.78635
regulator of G-protein signalling 5	RGS5	0.0247626	0.540717	-1.8494
ubiquitin specific peptidase 53	USP53	0.0247745	1.4986	1.4986
solute carrier family 39 (zinc transporter), member 6	SLC39A6	0.0248026	1.6259	1.6259
cell cycle associated protein 1	CAPRIN1	0.0248048	0.855804	-1.16849
---	---	0.0248123	1.21432	1.21432
Transcriptional regulating factor 1	TRERF1	0.0248483	1.57776	1.57776
Transcribed locus, strongly similar to XP_530947.1 hypothetical protein XP_5309	---	0.0248513	0.908341	-1.10091
CDNA clone IMAGE:5270453	---	0.0248766	0.929463	-1.07589
solute carrier family 6 (neurotransmitter transporter, GABA), member 13	SLC6A13	0.0248837	0.861432	-1.16086
TM2 domain containing 1	TM2D1	0.0249088	1.21786	1.21786
chromodomain helicase DNA binding protein 9	CHD9	0.0249371	1.21806	1.21806
gremlin 2, cysteine knot superfamily, homolog (Xenopus laevis)	GREM2	0.024948	0.929613	-1.07572
CDNA clone IMAGE:4794876	---	0.0249495	1.3133	1.3133
radial spokehead-like 2	RSHL2	0.0250253	1.25845	1.25845
pyruvate kinase, liver and RBC	PKLR	0.0250372	0.908622	-1.10057
SH3 and PX domains 2B	SH3PXD2B	0.0250523	1.47757	1.47757
similar to inhibitor of growth family, member 5	LOC727773	0.0250634	0.884963	-1.12999
T cell receptor delta variable 2	TRDV2	0.0250866	0.84299	-1.18625
ubiquitin specific peptidase 12	USP12	0.0251115	0.849953	-1.17654
splicing factor, arginine/serine-rich 16	SFRS16	0.0251116	0.74958	-1.33408
Down syndrome critical region gene 6	DSCR6	0.0251121	0.77408	-1.29186
Homo sapiens, clone IMAGE:5590162, mRNA	---	0.0251444	0.921993	-1.08461
---	---	0.0251518	0.808663	-1.23661
Transcribed locus	---	0.0251627	1.10255	1.10255
cyclin B1 interacting protein 1	CCNB1IP1	0.0251654	0.661198	-1.51241
---	---	0.0251775	0.944089	-1.05922
choline dehydrogenase	CHDH	0.0251884	0.87756	-1.13952
eukaryotic translation initiation factor 4 gamma, 3	EIF4G3	0.0252158	1.25125	1.25125
WD repeat and FYVE domain containing 3	WDFY3	0.0252168	1.21307	1.21307
myosin X	MYO10	0.025223	1.26123	1.26123
minichromosome maintenance complex component 7	MCM7	0.0252337	0.62378	-1.60313
Transcribed locus	---	0.0252609	1.08057	1.08057
PDZ domain containing RING finger 4	PDZRN4	0.025285	0.87656	-1.14082
protein phosphatase 1, regulatory (inhibitor) subunit 3D	PPP1R3D	0.0252972	1.42478	1.42478
Dicer1, Dcr-1 homolog (Drosophila)	DICER1	0.0253005	0.9052	-1.10473
IKAROS family zinc finger 1 (Ikaros)	IKZF1	0.0253017	0.900482	-1.11052
PRO2831	---	0.0253238	0.896426	-1.11554
TBC1 domain family, member 2	TBC1D2	0.0253281	1.68519	1.68519
hypothetical protein LOC643406	LOC643406	0.0253311	0.908465	-1.10076
matrix metallopeptidase 9 (gelatinase B, 92kDa gelatinase, 92kDa type IV collage	MMP9	0.025347	1.74102	1.74102
ubiquitin B	UBB	0.0253539	0.862452	-1.15949
programmed cell death 4 (neoplastic transformation inhibitor)	PDCD4	0.0253704	0.711356	-1.40577
zinc finger CCCH-type containing 7A	ZC3H7A	0.0253777	0.81772	-1.22291
PMP22 claudin domain-containing protein	PMP22CD	0.025392	0.917156	-1.09033
CD200 molecule	CD200	0.0254058	0.443185	-2.25639
interleukin 17 receptor B	IL17RB	0.0254496	0.661268	-1.51225
GTPase, IMAP family member 4	GIMAP4	0.0254511	0.674088	-1.48349
F-box protein 4	FBXO4	0.0254554	0.926632	-1.07918
ADAM metallopeptidase with thrombospondin type 1 motif, 2	ADAMTS2	0.0254613	1.82677	1.82677
deleted in azoospermia 1 /// deleted in azoospermia 3 /// deleted in azoospermia	DAZ1 /// DAZ2 /// DAZ3 /// DAZ4	0.0254666	0.913166	-1.09509
Full-length cDNA clone CS0DI062YF05 of Placenta Cot 25-normalized of Homo sapien	---	0.0254959	0.872338	-1.14634
heterogeneous nuclear ribonucleoprotein A1	HNRPA1	0.0255107	0.882463	-1.13319
single-minded homolog 1 (Drosophila)	SIM1	0.0255303	0.899799	-1.11136
Rho GTPase activating protein 21	ARHGAP21	0.0255352	1.46434	1.46434
triggering receptor expressed on myeloid cells-like 2 pseudogene	TREML2P	0.0255473	0.918548	-1.08868
acyl-Coenzyme A oxidase 3, pristanoyl	ACOX3	0.025567	1.31224	1.31224
general transcription factor IIA, 2, 12kDa	GTF2A2	0.0255781	1.21311	1.21311
solute carrier family 25 (mitochondrial carrier; adenine nucleotide translocator	SLC25A6	0.025588	0.679335	-1.47203
phosphatidylinositol transfer protein, cytoplasmic 1	PITPNC1	0.0255895	1.11914	1.11914
hypothetical protein LOC158434	LOC158434	0.0256189	0.909068	-1.10003
ryanodine receptor 2 (cardiac)	RYR2	0.0256281	0.918552	-1.08867
Transcribed locus	---	0.0256289	0.742191	-1.34736
deiodinase, iodothyronine, type III opposite strand	DIO3OS	0.0256456	0.872712	-1.14585
EMI domain containing 1	EMID1	0.0256487	0.767343	-1.3032
vacuolar protein sorting 13 homolog D (S. cerevisiae)	VPS13D	0.0256515	1.26006	1.26006
mucin 12, cell surface associated	MUC12	0.0256688	0.887015	-1.12738
Transcribed locus	---	0.0256915	1.12675	1.12675
CDNA FLJ11969 fis, clone HEMBB1001142	---	0.0257087	0.907337	-1.10213
Transcribed locus	---	0.0257111	0.908337	-1.10091
Transcribed locus	---	0.0257164	0.892982	-1.11984
glycophorin E	GYPE	0.0257299	0.939423	-1.06448
olfactory receptor, family 2, subfamily H, member 2	OR2H2	0.0257574	0.900067	-1.11103
NADH dehydrogenase (ubiquinone) 1 beta subcomplex, 8, 19kDa	NDUFB8	0.0257691	0.857208	-1.16658
cerebellar degeneration-related protein 1, 34kDa	CDR1	0.0257947	0.927208	-1.07851
ST7 overlapping transcript 2 (antisense non-coding RNA)	ST7OT2	0.0258124	0.931654	-1.07336
chromosome 7 open reading frame 26	C7orf26	0.0258304	0.827368	-1.20865
UDP-N-acetyl-alpha-D-galactosamine:polypeptide N-acetylgalactosaminyltransferase	GALNT7	0.0258316	1.69582	1.69582
alkylglycerone phosphate synthase	AGPS	0.0258371	1.34634	1.34634
CDNA clone IMAGE:4797324	---	0.0258437	0.94404	-1.05928
CDNA: FLJ21226 fis, clone COL00721	---	0.0259202	0.763673	-1.30946
ring finger protein 167	RNF167	0.0259406	0.802676	-1.24583
Transcribed locus	---	0.0259445	0.917479	-1.08994
atonal homolog 1 (Drosophila)	ATOH1	0.0259663	0.892432	-1.12053
CASP8 and FADD-like apoptosis regulator	CFLAR	0.0259877	1.54342	1.54342
SLIT-ROBO Rho GTPase activating protein 1	SRGAP1	0.0259938	1.41101	1.41101
---	---	0.0259954	0.905567	-1.10428
MRNA; cDNA DKFZp434B238 (from clone DKFZp434B238)	---	0.0260052	0.913361	-1.09486
glucosidase, alpha; neutral C	GANC	0.0260095	1.40176	1.40176
CDNA FLJ23675 fis, clone HEP08462	---	0.0260111	0.936414	-1.0679
CDNA FLJ13539 fis, clone PLACE1006640	---	0.0260203	1.31338	1.31338
solute carrier family 25, member 30	SLC25A30	0.0260667	1.22095	1.22095
hypothetical locus LOC494558	LOC494558	0.0260848	0.917123	-1.09037
deleted in liver cancer 1	DLC1	0.026093	0.914048	-1.09403
G protein-coupled receptor 85	GPR85	0.0261182	0.938651	-1.06536
phosphatidylinositol binding clathrin assembly protein	PICALM	0.0261193	1.29411	1.29411
family with sequence similarity 107, member A	FAM107A	0.0261348	0.754825	-1.32481
family with sequence similarity 100, member B	FAM100B	0.026166	1.33745	1.33745
hypothetical protein C8orf9	LOC157740	0.026174	0.915346	-1.09248
---	---	0.0261752	0.711365	-1.40575
microtubule-associated protein 4	MAP4	0.0261865	1.23385	1.23385
CDNA FLJ33037 fis, clone THYMU2000317	---	0.0261879	1.13245	1.13245
ATP synthase, H+ transporting, mitochondrial F0 complex, subunit d	ATP5H	0.0262059	1.21475	1.21475
sema domain, immunoglobulin domain (Ig), short basic domain, secreted, (semaphor	SEMA3C	0.026211	2.34535	2.34535
hypothetical LOC642980	LOC642980	0.0262118	0.854748	-1.16994
mitogen-activated protein kinase kinase kinase kinase 1	MAP4K1	0.0262147	0.612263	-1.63328
dehydrodolichyl diphosphate synthase	DHDDS	0.0262293	1.25808	1.25808
retinoblastoma 1 (including osteosarcoma)	RB1	0.026264	1.38472	1.38472
CDNA clone IMAGE:5295490	---	0.0262872	0.845578	-1.18262
DiGeorge syndrome critical region gene 9	DGCR9	0.0262927	0.89627	-1.11574
dual specificity phosphatase 14	DUSP14	0.0262933	1.54667	1.54667
intraflagellar transport 122 homolog (Chlamydomonas)	IFT122	0.0263004	0.701048	-1.42644
hypothetical protein LOC285550	LOC285550	0.0263363	1.31942	1.31942
mediator of RNA polymerase II transcription, subunit 4 homolog (S. cerevisiae)	MED4	0.0263425	1.23617	1.23617
basic leucine zipper and W2 domains 1 /// similar to basic leucine zipper and W2	BZW1 /// LOC151579	0.0263638	1.40357	1.40357
Tumor-associated calcium signal transducer 2	TACSTD2	0.026393	0.886592	-1.12791
bone morphogenetic protein 4	BMP4	0.0264254	0.772106	-1.29516
CDNA: FLJ23097 fis, clone LNG07418	---	0.0264516	0.880872	-1.13524
N-acetyltransferase 8	NAT8	0.0264653	0.889894	-1.12373
chromosome 3 open reading frame 15	C3orf15	0.0264654	0.881845	-1.13399
---	---	0.0264828	0.774759	-1.29072
scavenger receptor class B, member 2	SCARB2	0.0265152	1.48377	1.48377
UDP-N-acetyl-alpha-D-galactosamine:polypeptide N-acetylgalactosaminyltransferase	GALNT7	0.0265253	1.56567	1.56567
microtubule-actin crosslinking factor 1	MACF1	0.0265455	1.21578	1.21578
suppressor of IKK epsilon	SIKE	0.026646	1.19234	1.19234
CDNA FLJ13419 fis, clone PLACE1002115	---	0.0266771	2.32824	2.32824
RAB6A, member RAS oncogene family	RAB6A	0.0266795	1.62209	1.62209
Fas (TNFRSF6) binding factor 1	FBF1	0.0266826	1.18348	1.18348
hypothetical protein LOC729556 /// hypothetical protein LOC730490	LOC729556 /// LOC730490	0.0266869	1.09662	1.09662
cannabinoid receptor 1 (brain)	CNR1	0.0267046	0.884895	-1.13008
MRNA; cDNA DKFZp686B0610 (from clone DKFZp686B0610)	---	0.0267162	1.14839	1.14839
Full length insert cDNA clone YN67C05	---	0.0267532	0.905391	-1.1045
UPF2 regulator of nonsense transcripts homolog (yeast)	UPF2	0.0267773	1.34057	1.34057
Homo sapiens, clone IMAGE:5163213, mRNA	---	0.0267793	0.928209	-1.07734
---	---	0.0267828	0.840855	-1.18927
calcium and integrin binding family member 2	CIB2	0.0268118	0.905253	-1.10466
Nuclear factor I/B	NFIB	0.0268122	0.608722	-1.64279
insulin-like growth factor 1 receptor	IGF1R	0.026813	1.66504	1.66504
transmembrane protein 157	TMEM157	0.0268583	1.58034	1.58034
contactin 2 (axonal)	CNTN2	0.0268717	0.81801	-1.22248
growth arrest-specific 5	GAS5	0.0268794	0.69048	-1.44827
hypothetical protein LOC644096	LOC644096	0.0269264	0.714425	-1.39973
ribosomal protein L32	RPL32	0.0269421	0.891605	-1.12157
proteasome (prosome, macropain) 26S subunit, non-ATPase, 12	PSMD12	0.0269425	1.2742	1.2742
TIA1 cytotoxic granule-associated RNA binding protein-like 1	TIAL1	0.0269477	1.09275	1.09275
CDNA FLJ39413 fis, clone PLACE6015729	---	0.0269503	1.10763	1.10763
CDNA FLJ20009 fis, clone ADKA03183	---	0.0269641	1.08124	1.08124
CDNA clone IMAGE:4826598	---	0.0269672	0.893994	-1.11858
TBC1 domain family, member 22A	TBC1D22A	0.0269714	1.21415	1.21415
---	---	0.0269774	0.931657	-1.07336
putative homeodomain transcription factor 2	PHTF2	0.0269874	1.32268	1.32268
endothelin receptor type A	EDNRA	0.0269965	1.57747	1.57747
dispatched homolog 1 (Drosophila)	DISP1	0.0270063	0.835452	-1.19696
TNF receptor-associated factor 3 interacting protein 1	TRAF3IP1	0.0270148	1.1311	1.1311
Transcribed locus	---	0.027025	0.864491	-1.15675
ubiquitin specific peptidase 25	USP25	0.0270322	1.42551	1.42551
mitogen-activated protein kinase 1	MAPK1	0.0270621	1.37549	1.37549
similar to eyes shut CG33955-PB	LOC727945	0.0270666	0.916684	-1.09089
low density lipoprotein receptor-related protein 11	LRP11	0.0270758	1.51462	1.51462
hypothetical protein MGC13005	MGC13005	0.0270765	0.88987	-1.12376
angiomotin like 1	AMOTL1	0.0270868	1.51953	1.51953
leucine zipper transcription regulator 2	LZTR2	0.0271128	1.23797	1.23797
mitogen-activated protein kinase kinase kinase kinase 5	MAP4K5	0.0271147	1.4568	1.4568
protein kinase, cAMP-dependent, regulatory, type I, alpha (tissue specific extin	PRKAR1A	0.027128	1.29646	1.29646
stonin 2	STON2	0.0271368	2.02824	2.02824
PI-3-kinase-related kinase SMG-1	SMG1	0.0271426	1.18122	1.18122
synovial sarcoma, X breakpoint 2 interacting protein	SSX2IP	0.0271568	0.821227	-1.21769
thyroid hormone receptor associated protein 3	THRAP3	0.0271597	1.20468	1.20468
janus kinase and microtubule interacting protein 2	JAKMIP2	0.0271898	0.903368	-1.10697
potassium channel tetramerisation domain containing 19	KCTD19	0.0271901	0.915557	-1.09223
leukocyte immunoglobulin-like receptor, subfamily A (with TM domain), member 1	LILRA1	0.0272136	0.896293	-1.11571
golgi SNAP receptor complex member 2	GOSR2	0.027216	1.21751	1.21751
ariadne homolog, ubiquitin-conjugating enzyme E2 binding protein, 1 (Drosophila)	ARIH1	0.0272308	1.33654	1.33654
hydroxysteroid (17-beta) dehydrogenase 1	HSD17B1	0.0272378	1.74153	1.74153
CDNA clone IMAGE:5313306	---	0.0272595	0.926898	-1.07887
interferon, gamma-inducible protein 16	IFI16	0.0272605	1.82445	1.82445
anthrax toxin receptor 2	ANTXR2	0.0272635	1.13494	1.13494
annexin A11	ANXA11	0.0272677	1.41245	1.41245
RAS protein activator like 2	RASAL2	0.0272751	1.34229	1.34229
DEAD (Asp-Glu-Ala-Asp) box polypeptide 10 /// hypothetical gene supported by BC0	DDX10 /// LOC401533	0.0272933	1.07299	1.07299
NGFI-A binding protein 1 (EGR1 binding protein 1)	NAB1	0.0272984	1.36974	1.36974
WW domain containing oxidoreductase	WWOX	0.0273035	0.601774	-1.66175
UDP-N-acetyl-alpha-D-galactosamine:polypeptide N-acetylgalactosaminyltransferase	GALNTL2	0.0273228	1.15316	1.15316
myocyte enhancer factor 2A	MEF2A	0.0273245	1.4361	1.4361
MRNA; cDNA DKFZp434I1526 (from clone DKFZp434I1526)	---	0.0273262	0.93225	-1.07267
Transcribed locus	---	0.0273598	1.09484	1.09484
peroxisomal membrane protein 2, 22kDa	PXMP2	0.0273615	0.654549	-1.52777
deleted in colorectal carcinoma	DCC	0.0273807	0.930415	-1.07479
G protein-coupled receptor 110	GPR110	0.0274016	2.50186	2.50186
tuftelin interacting protein 11	TFIP11	0.0274133	1.14075	1.14075
KIAA1546	KIAA1546	0.0274408	1.51655	1.51655
ribosomal protein S14 /// similar to ribosomal protein S14	MGC87895 /// RPS14	0.0274457	0.85622	-1.16792
IMAGE cDNA clone 26881	---	0.0274597	0.847345	-1.18016
vanin 3	VNN3	0.0274639	1.16934	1.16934
CD19 molecule	CD19	0.0274884	0.568671	-1.75849
CDNA: FLJ22846 fis, clone KAIA555	---	0.0274937	0.866802	-1.15367
fibrillarin	FBL	0.0274938	0.644838	-1.55078
chromosome 19 open reading frame 25	C19orf25	0.0275188	0.886036	-1.12862
SH3-binding domain kinase 1	SBK1	0.0275632	0.756122	-1.32254
Transcribed locus	---	0.0276347	0.910381	-1.09844
kinesin family member 1A	KIF1A	0.0277113	0.944656	-1.05859
ribosomal protein L14	RPL14	0.0277117	0.836777	-1.19506
DNA-damage-inducible transcript 3	DDIT3	0.0277185	0.68761	-1.45431
zinc finger, BED-type containing 3	ZBED3	0.027719	0.666241	-1.50096
protein phosphatase 2C, magnesium-dependent, catalytic subunit	PPM2C	0.0277215	1.52646	1.52646
integrin, beta 6	ITGB6	0.0277226	2.63541	2.63541
CDNA clone IMAGE:5276215	---	0.0277586	0.947659	-1.05523
speedy homolog A (Drosophila)	SPDYA	0.027759	0.931838	-1.07315
thioredoxin-like 6	TXNL6	0.0277602	1.12908	1.12908
CDNA FLJ14459 fis, clone HEMBB1002409 /// Serine-arginine repressor protein (35	SRrp35	0.027763	0.791348	-1.26367
Full length insert cDNA clone ZC19C04	---	0.027808	0.92186	-1.08476
sema domain, immunoglobulin domain (Ig), transmembrane domain (TM) and short cyt	SEMA4B	0.0278594	1.71658	1.71658
SH3 domain protein D19	SH3D19	0.0278606	1.2752	1.2752
SMAD family member 5	SMAD5	0.027864	1.19459	1.19459
TYRO3 protein tyrosine kinase	TYRO3	0.0278687	1.22425	1.22425
glycine N-methyltransferase	GNMT	0.0278799	0.884836	-1.13015
WD repeat and FYVE domain containing 3	WDFY3	0.0278861	1.36404	1.36404
ELMO/CED-12 domain containing 2	ELMOD2	0.0279075	1.07401	1.07401
interleukin 15	IL15	0.027914	1.3557	1.3557
CD83 molecule	CD83	0.0279366	0.662338	-1.5098
Nedd4 binding protein 3	N4BP3	0.0279494	0.897769	-1.11387
cytochrome P450, family 2, subfamily R, polypeptide 1	CYP2R1	0.0280004	0.621595	-1.60876
NODAL modulator 1 /// NODAL modulator 2 /// NODAL modulator 3	NOMO1 /// NOMO2 /// NOMO3	0.0280049	0.833895	-1.19919
family with sequence similarity 12, member B (epididymal)	FAM12B	0.0280787	0.940215	-1.06359
MRNA; cDNA DKFZp547I2317 (from clone DKFZp547I2317)	---	0.0280885	1.11806	1.11806
peroxisome proliferator-activated receptor delta	PPARD	0.0281193	1.51681	1.51681
fatty acid desaturase 3	FADS3	0.0281579	1.68246	1.68246
ADP-ribosylation-like factor 6 interacting protein 4	ARL6IP4	0.0281621	0.756625	-1.32166
hypothetical protein MGC3032	MGC3032	0.028178	1.12021	1.12021
vesicle-associated membrane protein 3 (cellubrevin)	VAMP3	0.0281839	1.39619	1.39619
cofilin 2 (muscle)	CFL2	0.0282626	1.53522	1.53522
MAP/microtubule affinity-regulating kinase 2	MARK2	0.0282652	1.22641	1.22641
IKAROS family zinc finger 1 (Ikaros)	IKZF1	0.0282758	0.734734	-1.36104
Trapped 3' terminal exon, clone C2D9	---	0.0282762	0.912533	-1.09585
---	---	0.0282892	1.1191	1.1191
aspartate beta-hydroxylase	ASPH	0.0282945	1.49075	1.49075
MRNA full length insert cDNA clone EUROIMAGE 29093	---	0.028318	0.896947	-1.11489
Secretion regulating guanine nucleotide exchange factor	SERGEF	0.0283273	0.922854	-1.0836
chromosome 12 open reading frame 47	C12orf47	0.0283374	0.825985	-1.21068
suppression of tumorigenicity 7 like	ST7L	0.0283611	0.852872	-1.17251
eukaryotic translation elongation factor 1 gamma /// similar to Elongation facto	EEF1G /// LOC729998	0.0283664	0.860569	-1.16202
---	---	0.0283702	1.09703	1.09703
olfactory receptor, family 5, subfamily L, member 2	OR5L2	0.0283774	0.908689	-1.10049
MRNA; cDNA DKFZp434N2419 (from clone DKFZp434N2419)	---	0.0283869	0.91641	-1.09121
transmembrane protease, serine 12	TMPRSS12	0.0283969	0.913434	-1.09477
ADP-ribosylation factor interacting protein 1 (arfaptin 1)	ARFIP1	0.028411	1.26242	1.26242
ADAM metallopeptidase with thrombospondin type 1 motif, 2	ADAMTS2	0.0284125	1.3972	1.3972
gliomedin	GLDN	0.0284252	0.872954	-1.14554
filamin binding LIM protein 1	FBLIM1	0.028427	1.23051	1.23051
hypothetical protein LOC285086	LOC285086	0.0284717	1.31148	1.31148
runt-related transcription factor 3	RUNX3	0.0284769	0.649034	-1.54075
Transcribed locus	---	0.0284798	1.07593	1.07593
suppressor of hairy wing homolog 4 (Drosophila)	SUHW4	0.0284883	1.2272	1.2272
Transcribed locus	---	0.0284899	0.909124	-1.09996
S-phase kinase-associated protein 1A (p19A)	SKP1A	0.0285078	0.844805	-1.18371
WD repeat domain 66	WDR66	0.0285287	1.20118	1.20118
lipocalin 2 (oncogene 24p3)	LCN2	0.0285299	2.27223	2.27223
Nedd4 binding protein 1	N4BP1	0.0285615	1.58137	1.58137
Mindbomb homolog 2 (Drosophila)	MIB2	0.0285808	0.87998	-1.13639
Anti-thyroglobulin light chain variable region	---	0.0285956	0.886734	-1.12773
huntingtin interacting protein 1	HIP1	0.0286204	1.19859	1.19859
kinesin family member 13A	KIF13A	0.02863	1.41318	1.41318
SLIT-ROBO Rho GTPase activating protein 2	SRGAP2	0.0286356	1.19748	1.19748
KIAA0372	KIAA0372	0.0286404	1.27874	1.27874
arginine-glutamic acid dipeptide (RE) repeats	RERE	0.0286481	1.24828	1.24828
KIAA1033	KIAA1033	0.0286794	1.35803	1.35803
CDNA FLJ10248 fis, clone HEMBB1000706	---	0.0286946	0.923917	-1.08235
chromosome 10 open reading frame 73	C10orf73	0.0287085	0.920017	-1.08694
hypothetical protein LOC256021	LOC256021	0.028741	0.866999	-1.1534
Hypothetical protein LOC149478	LOC149478	0.0287598	0.878985	-1.13768
IKAROS family zinc finger 2 (Helios)	IKZF2	0.0288392	1.8572	1.8572
Full length insert cDNA clone YZ87G11	---	0.0288586	0.93463	-1.06994
Transcribed locus	---	0.0288661	0.914121	-1.09395
interferon, alpha 10	IFNA10	0.0288663	0.915646	-1.09213
RecQ protein-like 5	RECQL5	0.0288942	1.16993	1.16993
retinal G protein coupled receptor	RGR	0.028902	0.877477	-1.13963
steroid sulfatase (microsomal), arylsulfatase C, isozyme S	STS	0.0289155	1.18824	1.18824
---	---	0.0289259	1.50899	1.50899
chromosome 1 open reading frame 75	C1orf75	0.028928	1.45587	1.45587
Transcribed locus	---	0.0289703	1.15334	1.15334
CDNA clone IMAGE:4795078	---	0.0290165	0.911587	-1.09699
melanin-concentrating hormone receptor 1	MCHR1	0.0290193	0.876275	-1.14119
coiled-coil domain containing 40	CCDC40	0.0290444	0.847024	-1.1806
phosphatidylethanolamine binding protein 1	PEBP1	0.0291015	0.764642	-1.3078
Transcribed locus	---	0.029158	1.15899	1.15899
SRY (sex determining region Y)-box 11	SOX11	0.0291734	1.9616	1.9616
SHC SH2-domain binding protein 1	SHCBP1	0.0291825	1.48285	1.48285
protein tyrosine phosphatase, non-receptor type 13 (APO-1/CD95 (Fas)-associated	PTPN13	0.0291927	1.5336	1.5336
bin3, bicoid-interacting 3, homolog (Drosophila)	BCDIN3	0.0291927	0.757181	-1.32069
insulin receptor substrate 1	IRS1	0.0292337	1.59407	1.59407
Splicing factor, arginine/serine-rich 4	SFRS4	0.0292348	0.945977	-1.05711
interleukin 13 receptor, alpha 1	IL13RA1	0.0292373	1.45465	1.45465
glutaredoxin 2	GLRX2	0.02924	1.29221	1.29221
---	---	0.0292406	0.942336	-1.06119
matrin 3	MATR3	0.0292433	0.886807	-1.12764
WSC domain containing 2	WSCD2	0.0292465	0.816258	-1.2251
signal peptidase complex subunit 3 homolog (S. cerevisiae)	SPCS3	0.0292648	1.42206	1.42206
Isocitrate dehydrogenase 1 (NADP+), soluble	IDH1	0.0292737	0.919763	-1.08724
5'-nucleotidase, ecto (CD73)	NT5E	0.0293076	1.29124	1.29124
CDNA FLJ34002 fis, clone FCBBF1000206	---	0.0293095	0.916233	-1.09142
CDNA: FLJ21351 fis, clone COL02762	---	0.0293145	0.923383	-1.08297
jumonji, AT rich interactive domain 1B	JARID1B	0.0293212	1.44765	1.44765
sarcosine dehydrogenase	SARDH	0.0293273	0.846082	-1.18192
M-phase phosphoprotein 9	MPHOSPH9	0.0293647	0.828593	-1.20687
---	---	0.029374	1.21853	1.21853
hypothetical LOC388610	LOC388610	0.0293894	0.919213	-1.08789
discs, large homolog 2, chapsyn-110 (Drosophila)	DLG2	0.0293913	0.918469	-1.08877
CD2 (cytoplasmic tail) binding protein 2	CD2BP2	0.0293916	0.794937	-1.25796
two pore segment channel 1	TPCN1	0.0294132	1.15684	1.15684
phosphatidylinositol binding clathrin assembly protein	PICALM	0.0294159	1.6314	1.6314
hypothetical gene LOC96610	LOC96610	0.0294344	1.17361	1.17361
Transcribed locus	---	0.0294516	0.918902	-1.08825
ribosomal protein S4, X-linked	RPS4X	0.0294718	0.84846	-1.17861
T-cell acute lymphocytic leukemia 1	TAL1	0.0294874	0.887473	-1.12679
ubiquitin specific peptidase 32	USP32	0.0294966	1.4194	1.4194
ATG10 autophagy related 10 homolog (S. cerevisiae)	ATG10	0.0294972	1.12586	1.12586
---	---	0.0295092	1.29054	1.29054
histamine receptor H1	HRH1	0.0295318	1.35489	1.35489
Full length insert cDNA clone YI49F05	---	0.0295353	0.88339	-1.132
chromosome 4 open reading frame 29	C4orf29	0.0295359	1.20952	1.20952
PRP18 pre-mRNA processing factor 18 homolog (S. cerevisiae)	PRPF18	0.0295545	1.32041	1.32041
chromosome 21 open reading frame 113	C21orf113	0.0295699	1.47272	1.47272
Full-length cDNA clone CS0DF024YN14 of Fetal brain of Homo sapiens (human)	---	0.0295723	1.17864	1.17864
adducin 1 (alpha)	ADD1	0.0296086	1.2858	1.2858
transaldolase 1 /// chromosome 20 open reading frame 199	C20orf199 /// TALDO1	0.0296528	0.718772	-1.39126
annexin A2 pseudogene 2	ANXA2P2	0.029658	1.25332	1.25332
sema domain, transmembrane domain (TM), and cytoplasmic domain, (semaphorin) 6A	SEMA6A	0.0297356	0.510336	-1.9595
WD repeat domain 17	WDR17	0.0297424	0.937588	-1.06657
---	---	0.0298061	0.930075	-1.07518
scavenger receptor protein family member	LOC619207	0.0298073	0.87951	-1.137
hypothetical protein FLJ23867	FLJ23867	0.0298308	1.41494	1.41494
---	---	0.0298346	0.909573	-1.09942
adenosine monophosphate deaminase (isoform E)	AMPD3	0.029856	1.20344	1.20344
Cystatin E/M	CST6	0.0298599	1.2927	1.2927
aspartate beta-hydroxylase	ASPH	0.0298818	1.49332	1.49332
kyphoscoliosis peptidase	KY	0.0298855	0.902353	-1.10821
---	---	0.0299336	0.934956	-1.06957
G patch domain containing 4	GPATCH4	0.0299465	1.28162	1.28162
aryl hydrocarbon receptor nuclear translocator-like 2	ARNTL2	0.0299546	1.60292	1.60292
---	---	0.0299553	0.920577	-1.08628
eukaryotic translation elongation factor 1 alpha 1	EEF1A1	0.0299646	0.908168	-1.10112
CDNA FLJ36663 fis, clone UTERU2002826	---	0.0300172	1.28026	1.28026
SET domain containing (lysine methyltransferase) 7	SETD7	0.0300231	1.49658	1.49658
---	---	0.0300572	0.908296	-1.10096
solute carrier family 39 (zinc transporter), member 6	SLC39A6	0.0300629	1.74464	1.74464
methylthioadenosine phosphorylase	MTAP	0.0300703	1.96808	1.96808
IBR domain containing 2	IBRDC2	0.0300796	1.71701	1.71701
Vpr (HIV-1) binding protein	VPRBP	0.0301027	0.892074	-1.12098
Transcribed locus	---	0.0301144	1.09907	1.09907
Transcribed locus	---	0.0301448	1.20256	1.20256
ribosomal protein S2	RPS2	0.030148	0.884095	-1.1311
CDNA clone IMAGE:4794628	---	0.0301721	0.931282	-1.07379
v-raf murine sarcoma 3611 viral oncogene homolog	ARAF	0.0301745	1.19538	1.19538
early endosome antigen 1	EEA1	0.0302013	1.40846	1.40846
transmembrane channel-like 6	TMC6	0.030213	1.27358	1.27358
actin, beta	ACTB	0.0302213	1.16528	1.16528
chromosome 5 open reading frame 4	C5orf4	0.0302242	1.24535	1.24535
Transcribed locus	---	0.0302455	0.912332	-1.09609
DCP2 decapping enzyme homolog (S. cerevisiae)	DCP2	0.0302467	0.76921	-1.30004
AT rich interactive domain 2 (ARID, RFX-like)	ARID2	0.0302498	0.773126	-1.29345
epithelial V-like antigen 1	EVA1	0.0302503	1.74196	1.74196
spectrin repeat containing, nuclear envelope 1	SYNE1	0.0302799	1.08859	1.08859
CDNA FLJ39766 fis, clone SPLEN2000307	---	0.0302814	1.1211	1.1211
follistatin	FST	0.0302961	2.43124	2.43124
bruno-like 6, RNA binding protein (Drosophila)	BRUNOL6	0.0303026	0.897289	-1.11447
pleckstrin homology, Sec7 and coiled-coil domains 3	PSCD3	0.0303114	1.1432	1.1432
zinc finger protein 292	ZNF292	0.0303164	0.945017	-1.05818
PR domain containing 2, with ZNF domain	PRDM2	0.0303201	1.31925	1.31925
KIAA1975 protein similar to MRIP2	KIAA1975	0.0303375	1.23409	1.23409
hypothetical gene supported by AY007155	LOC439949	0.0303522	1.3119	1.3119
branched chain aminotransferase 2, mitochondrial	BCAT2	0.0303558	0.650436	-1.53743
CDNA FLJ12002 fis, clone HEMBB1001536	---	0.0303617	0.831671	-1.2024
Mdm2, transformed 3T3 cell double minute 2, p53 binding protein (mouse)	MDM2	0.0303799	1.16481	1.16481
C-type lectin domain family 7, member A	CLEC7A	0.0303989	1.69084	1.69084
steroid-5-alpha-reductase, alpha polypeptide 1 (3-oxo-5 alpha-steroid delta 4-de	SRD5A1	0.0304043	1.9779	1.9779
histone deacetylase 4	HDAC4	0.0304104	1.15945	1.15945
CDNA FLJ23896 fis, clone LNG15157	---	0.0304175	0.912855	-1.09546
Transcribed locus	---	0.0304256	1.30313	1.30313
[truncated: 1,283 more rows]
