# Supplementary material for: Global gene expression profiling of oral cavity cancers suggests molecular heterogeneity within anatomic subsites
Source: BMC Res Notes. 2008 Nov 13;1:113. doi: 10.1186/1756-0500-1-113 (PMC2632665; doi:10.1186/1756-0500-1-113)
Supplement: Additional File 4 — Differentially expressed genes between OSCC clusters depicted by hierarchical clustering and PCA (p ≤ 0.05). [file 1756-0500-1-113-S4.xls]

## Sheet: Plan1
Additional File 4: Differentially expressed genes between OSCC clusters depicted by hierarchical clustering and PCA (p ≤0.05).
Column ID	Gene Name	Gene Symbol	p-Value	Fold Change (Cluster 2a vs Cluster 2b)
NM_004460	CYTOCHROME C OXIDASE SUBUNIT VIA POLYPEPTIDE 1	COX6A1	0.0451244	3.24557
BU620794	POTASSIUM VOLTAGE-GATED CHANNEL, SHAKER-RELATED SUBFAMILY, BETA MEMBER 2	KCNAB2	0.0109896	2.87102
AK021439			0.0476291	2.66516
AI491715	SESTRIN 3	SESN3	0.0210141	2.66206
BM692344	ST8 ALPHA-N-ACETYL-NEURAMINIDE ALPHA-2,8-SIALYLTRANSFERASE 6	ST8SIA6	0.00231594	2.47953
BU182441			0.00247705	2.45092
BX649149			0.0491955	2.4096
BU684610	HYPOTHETICAL PROTEIN LOC144233	LOC144233	0.00139229	2.32759
NM_052947	PROTEIN PHOSPHATASE 1, REGULATORY (INHIBITOR) SUBUNIT 14A	PPP1R14A	0.0460154	2.30905
NM_020983	ADENYLATE CYCLASE 2 (BRAIN)	ADCY2	0.0367802	2.30812
NM_004480	COX11 HOMOLOG, CYTOCHROME C OXIDASE ASSEMBLY PROTEIN (YEAST)	COX11	0.00332493	2.28635
BF800503			0.0327197	2.27523
NM_058172	F-BOX PROTEIN 21	FBXO21	0.0201278	2.26838
NM_000856	INTERFERON (ALPHA, BETA AND OMEGA) RECEPTOR 1	IFNAR1	0.0383159	2.25576
AA677530	GELSOLIN (AMYLOIDOSIS, FINNISH TYPE)	GSN	0.0233452	2.25324
BF110090	HYPOTHETICAL PROTEIN FLJ10043	UNC45A	0.0113585	2.24641
BG924476			0.00997292	2.23966
NM_000861	SUPEROXIDE DISMUTASE 2, MITOCHONDRIAL	SOD2	0.0122872	2.22929
NM_134268	SOLUTE CARRIER FAMILY 35, MEMBER A4	SLC35A4	0.00129116	2.20807
NM_153331	PROLINE-RICH CYCLIN A1-INTERACTING PROTEIN	PROCA1	0.0270419	2.20434
CV803216			0.0449103	2.19733
NM_054031	MYOSIN REGULATORY LIGHT CHAIN MRCL3	MRLC2	7.25995e-05	2.19632
BM930249			0.0430183	2.16685
NM_006169	PROTEOGLYCAN 3	PRG3	0.038229	2.16664
BQ435735			0.00395822	2.15745
NM_173685	WAP FOUR-DISULFIDE CORE DOMAIN 10B	WFDC10B	0.0148791	2.14435
AI279946	ADP-RIBOSYLATION FACTOR 4	ARF4	0.0225967	2.14003
XM293999			0.0324874	2.13952
BF510173	RELATED RAS VIRAL (R-RAS) ONCOGENE HOMOLOG 2	RRAS2	0.00249164	2.13901
A425766	HYPOTHETICAL PROTEIN MGC40579	MGC40579	0.0489744	2.13705
NM_024841	NS4ATP2	NS4ATP2	0.0160434	2.13111
NM_022731	MITOCHONDRIAL RIBOSOMAL PROTEIN L46	MRPL46	0.00304454	2.12397
AI859685			0.000611483	2.10055
BU683922	FIBRONECTIN LEUCINE RICH TRANSMEMBRANE PROTEIN 2	FLRT2	0.00338423	2.09693
BI603295	HYPOTHETICAL PROTEIN FLJ21820	FLJ21820	0.00939924	2.09245
AI560174	3'-PHOSPHOADENOSINE 5'-PHOSPHOSULFATE SYNTHASE 1	PAPSS1	0.0282107	2.09231
NM_032041	FRIZZLED HOMOLOG 8 (DROSOPHILA)	FZD8	0.0049347	2.08177
BG113481	SINGLE STRANDED DNA BINDING PROTEIN 3	SSBP3	0.0207058	2.07564
BG616504	ZINC FINGER, DHHC-TYPE CONTAINING 8	ZDHHC8	0.0122682	2.04163
BU679134	PAR-6 PARTITIONING DEFECTIVE 6 HOMOLOG GAMMA (C. ELEGANS)	PARD6G	0.00982743	2.02342
A429939			0.00312814	2.0203
AW753527	DKFZP727C091 PROTEIN	KIAA1267	0.0108081	2.01731
AI392805	COLLAGEN, TYPE XVI, ALPHA 1	COL16A1	0.0260431	2.01539
AL042669			0.0372912	2.01235
CK821801	DEXAMETHASONE-INDUCED TRANSCRIPT	DEXI	0.0134746	2.00443
NM_138389	EDAR-ASSOCIATED DEATH DOMAIN	EDARADD	0.037458	1.9956
A774117			0.0140073	1.99143
NM_198467	ZINC FINGER PROTEIN 200	ZNF200	0.0184925	1.9913
BX090800	EUKARYOTIC TRANSLATION ELONGATION FACTOR 1 ALPHA 1	EEF1A1	0.005024	1.98941
BF434110			0.00639223	1.98832
CB265237	XYLOSYLTRANSFERASE I	XYLT1	0.00691174	1.98534
AI247415	JUMONJI DOMAIN CONTAINING 2C	JMJD2C	0.0217101	1.98102
BF432557	NUCLEAR RECEPTOR SUBFAMILY 2, GROUP C, MEMBER 1	NR2C1	0.0235073	1.97583
AI733652	CHROMOSOME 3 OPEN READING FRAME 51	C3ORF51	0.00407798	1.97422
AA773010			0.00988157	1.97361
AK021543			0.0377792	1.9723
T66877	SEC15-LIKE 2 (S. CEREVISIAE)	SEC15L2	0.0455067	1.96313
NM_005132	NHP2 NON-HISTONE CHROMOSOME PROTEIN 2-LIKE 1 (S. CEREVISIAE)	NHP2L1	0.0155801	1.96307
AK123891			0.0420365	1.93194
AA358186			0.0458289	1.92663
BF002683	CHOLINE/ETHANOLAMINE PHOSPHOTRANSFERASE 1	CEPT1	0.0289497	1.92299
AI824014	LYMPHOCYTE CYTOSOLIC PROTEIN 2 (SH2 DOMAIN CONTAINING LEUKOCYTE PROTEIN OF 76KDA)	LCP2	0.000982432	1.92115
AI635931			0.0294453	1.92067
N70981			0.00917711	1.91986
AI433833			0.0134429	1.91702
D44697	PAIRED IMMUNOGLOBIN-LIKE TYPE 2 RECEPTOR ALPHA	PILRA	0.0115052	1.91301
F15684			0.0108209	1.90183
AW979004	UBX DOMAIN CONTAINING 2	UBXD2	0.00832932	1.90128
AU158706	SERPIN PEPTIDASE INHIBITOR, CLADE E (NEXIN, PLASMINOGEN ACTIVATOR INHIBITOR TYPE 1), MEMBER 1	SERPINE1	0.00808784	1.8981
BE675954	FAMILY WITH SEQUENCE SIMILARITY 80, MEMBER A	FAM80A	0.00360362	1.88864
NM_002410	LYSYL OXIDASE-LIKE 2	LOXL2	0.0290729	1.88863
AK092450			0.0150847	1.88683
BU615998			0.0102289	1.88625
NM_020970	DISRUPTER OF SILENCING 10	SAS10	0.0232465	1.88035
CV342754	MAX DIMERIZATION PROTEIN 4	MXD4	0.00124552	1.87119
BX098671	LIPASE A, LYSOSOMAL ACID, CHOLESTEROL ESTERASE (WOLMAN DISEASE)	LIPA	0.00833131	1.86946
AK124778			0.00742877	1.86663
BC040568			0.0101315	1.85791
BF526142			0.00797514	1.85485
BG615758	SH2 DOMAIN CONTAINING 3C	SH2D3C	0.0144119	1.85374
AY194294	RCSD DOMAIN CONTAINING 1	RCSD1	0.0284348	1.8502
R00814	NOTCH HOMOLOG 2 (DROSOPHILA) N-TERMINAL LIKE	NOTCH2NL	0.0164995	1.84681
AF119917	DYSTONIN	DST	0.00233392	1.84581
AA984074			0.0362474	1.8429
BE044948			0.0119865	1.83923
AK021781			0.0388101	1.83864
AW295608			0.0152848	1.83364
W85868	WD REPEAT DOMAIN 77	WDR77	0.00170996	1.83264
AW082714	ACYL-COA SYNTHETASE LONG-CHAIN FAMILY MEMBER 5	ACSL5	0.0169557	1.8304
AI628236	KIAA0553	KIAA0553	0.00356995	1.82242
AI553802			0.0182236	1.82175
AI378091	SP100 NUCLEAR ANTIGEN	SP100	0.0256663	1.82091
BU620859			0.023628	1.81778
CB241872			0.0367225	1.81516
AK055543	MALE STERILITY DOMAIN CONTAINING 1	MLSTD1	0.000666285	1.81375
AK021625			0.00297833	1.8135
AA707914			0.0366324	1.80658
BM544686			0.006872	1.80599
BC038789	HYPOTHETICAL PROTEIN MGC26816	CTA-250D10.11	0.0276915	1.80303
AI732318			0.0376348	1.80232
NM_033256	ZW10 INTERACTOR	ZWINT	0.0292239	1.80015
BF115953			0.0188676	1.79799
AW629226	V-HA-RAS HARVEY RAT SARCOMA VIRAL ONCOGENE HOMOLOG	NRAS	0.00449887	1.79677
BE535717	NEUROBLASTOMA BREAKPOINT FAMILY, MEMBER 14	NBPF10	0.00975363	1.79479
AK055123	CHROMOSOME 6 OPEN READING FRAME 12	C6ORF12	0.00956429	1.79456
NM_001275	ATP CITRATE LYASE	ACLY	3.46382e-05	1.7945
AW513700	HYPOTHETICAL PROTEIN FLJ20054	FLJ20054	0.000534182	1.79405
BF055144	HYPOTHETICAL PROTEIN FLJ43663	FLJ43663	0.0304499	1.79404
AA831778	RAD21 HOMOLOG (S. POMBE)	RAD21	0.00470578	1.79246
BM562937	FLJ42957 PROTEIN	FLJ42957	0.00702557	1.79217
AA469399			0.0112618	1.79084
BE159103	DKFZP727C091 PROTEIN	KIAA1267	0.00255062	1.79082
BG745877			0.00542008	1.7897
BX096447			0.0496971	1.78917
AI990638			0.000885592	1.78428
AA570527	ARYLSULFATASE E (CHONDRODYSPLASIA PUNCTATA 1)	ARSE	0.0312151	1.78093
AW768328	UBIQUITIN-CONJUGATING ENZYME E2D 1 (UBC4/5 HOMOLOG, YEAST)	UBE2D1	0.042153	1.77833
NM_021078	KIAA1609 PROTEIN	KIAA1609	0.0257608	1.7769
AI240572	CHROMOSOME 20 OPEN READING FRAME 152	C20ORF152	0.0158495	1.77553
BX113650			0.00497083	1.77371
AK074096	LECTIN, MANNOSE-BINDING, 1 LIKE	CPLX3	0.00122715	1.77347
AI739599	SLINGSHOT HOMOLOG 2 (DROSOPHILA)	SSH2	0.0113125	1.77199
AI567826			0.0246508	1.77104
NM_145733	LEUCINE RICH REPEAT CONTAINING 44	LRRC44	0.0140712	1.76896
AL110179	MITOCHONDRIAL CARRIER FAMILY PROTEIN	MCFP	0.0334452	1.76782
T88810	LIM DOMAIN KINASE 2	LIMK2	0.00310804	1.76668
AA810626	ZINC FINGER PROTEIN 134 (CLONE PHZ-15)	ZNF134	0.0182362	1.76339
AA180060	MYOTILIN	MYOT	0.00426063	1.76315
BX108820	UBIQUITIN SPECIFIC PEPTIDASE 34	USP34	0.00774009	1.76281
BI496846	AMYOTROPHIC LATERAL SCLEROSIS 2 (JUVENILE) CHROMOSOME REGION, CANDIDATE 19	ALS2CR19	0.0109145	1.762
NM_004811	PRP3 PRE-MRNA PROCESSING FACTOR 3 HOMOLOG (YEAST)	PRPF3	0.0272225	1.75802
NM_014383	SEC11-LIKE 1 (S. CEREVISIAE)	SEC11L1	0.0301003	1.75609
AW968465	HYPOTHETICAL PROTEIN LOC286272	LOC286272	0.0211244	1.75399
BQ721503			0.0382321	1.7539
BX369919			0.00301162	1.75349
NM_152307	SEPTIN 3	SEPT3	0.00223768	1.75037
AI732866	KIAA0453 PROTEIN	VPS13D	0.00096215	1.74616
AA843219	CLEAVAGE STIMULATION FACTOR, 3' PRE-RNA, SUBUNIT 2, 64KDA, TAU VARIANT	CSTF2T	0.0153448	1.74471
NM_005802	G PROTEIN-COUPLED RECEPTOR 55	GPR55	0.0419187	1.74405
NM_001632	CASEIN KINASE 2, BETA POLYPEPTIDE	CSNK2B	0.0276798	1.74322
AI612095	SMAD SPECIFIC E3 UBIQUITIN PROTEIN LIGASE 2	SMURF2	0.0497321	1.74212
BG547380	ROPPORIN 1-LIKE	ROPN1L	0.0181384	1.74074
NM_139058	HYPOTHETICAL PROTEIN BC011824	LOC113179	0.0396509	1.73961
BE349511	CHROMOSOME 9 OPEN READING FRAME 41	C9ORF41	0.00452534	1.73517
BQ309944			0.0371829	1.73509
AL832272			0.0210991	1.73502
BX099597	HYPOTHETICAL PROTEIN A-211C6.1	LOC57149	0.00505639	1.73405
AI032724			0.000984608	1.73362
BC041658			0.00742109	1.73202
AK095781	COLD INDUCIBLE RNA BINDING PROTEIN	CIRBP	0.0469722	1.73109
AK023303	COATOMER PROTEIN COMPLEX, SUBUNIT EPSILON	COPE	0.00532063	1.73084
BU787648	CHECKPOINT SUPPRESSOR 1	CHES1	0.000319994	1.72754
BX092775	GOLGI-SPECIFIC BREFELDIN A RESISTANCE FACTOR 1	GBF1	0.0255863	1.72743
AI869296	ZINC FINGER PROTEIN 525	ZNF525	0.026253	1.72687
BC036897	COMM DOMAIN CONTAINING 10	COMMD10	0.0127759	1.72473
AW082988	ADAPTOR-RELATED PROTEIN COMPLEX 1, SIGMA 2 SUBUNIT	AP1S2	0.00577194	1.71932
BX648052			0.0399554	1.71529
BC031946			0.00890726	1.713
BU570204	VACUOLAR PROTEIN SORTING 4B (YEAST)	VPS4B	0.00962861	1.71065
AU147349	INSULIN-LIKE GROWTH FACTOR 2 MRNA BINDING PROTEIN 2	IGF2BP2	0.0232643	1.70761
AF339776	DNAJ (HSP40) HOMOLOG, SUBFAMILY C, MEMBER 3	DNAJC3	0.00740442	1.70573
BC037802			0.0145817	1.70454
T89122			0.0406402	1.70173
T99312	CARBOHYDRATE KINASE-LIKE	CARKL	0.0207975	1.70007
NM_021951	ADENYLATE CYCLASE 6	ADCY6	0.0494663	1.69856
AI880554			0.000707661	1.69839
AA169245			0.00859264	1.69749
N78289	UBIQUITIN SPECIFIC PEPTIDASE 33	USP33	0.0370419	1.69608
AW025427	CELL DIVISION CYCLE 2-LIKE 5 (CHOLINESTERASE-RELATED CELL DIVISION CONTROLLER)	CDC2L5	0.0025569	1.69261
AW936192	DNAJ (HSP40) HOMOLOG, SUBFAMILY A, MEMBER 3	DNAJA3	0.00625272	1.6926
AI887528			0.0045239	1.69196
AW246780			0.00528923	1.69148
BF434899	LEUCINE ZIPPER-EF-HAND CONTAINING TRANSMEMBRANE PROTEIN 2	LETM2	0.00173361	1.69071
AA506375			0.048957	1.68892
NM_031894	SPLICING FACTOR 3B, SUBUNIT 5, 10KDA	SF3B5	0.0485274	1.68695
BC036583			0.0165004	1.68568
AW140083	OPPOSITE STRAND TRANSCRIPTION UNIT TO STAG3	GATS	0.0178243	1.68543
AI445671	POLYMERASE (RNA) III (DNA DIRECTED) POLYPEPTIDE E (80KD)	POLR3E	0.0079788	1.68336
AI800768	G PROTEIN-COUPLED RECEPTOR 64	GPR64	0.0476958	1.6797
AL044423			0.00698955	1.67928
AA775233	PEPTIDYLGLYCINE ALPHA-AMIDATING MONOOXYGENASE	PAM	0.00161066	1.67713
R49412	F-BOX AND LEUCINE-RICH REPEAT PROTEIN 11	FBXL11	0.0378106	1.67309
W46662	PHOSPHONOFORMATE IMMUNO-ASSOCIATED PROTEIN 5	PFAAP5	0.00461294	1.67107
BQ028826	NUDC DOMAIN CONTAINING 3	NUDCD3	0.0453885	1.67026
AI821138	SOLUTE CARRIER FAMILY 7 (CATIONIC AMINO ACID TRANSPORTER, Y+ SYSTEM), MEMBER 8	SLC7A8	0.0121254	1.67002
AA868651	KIAA0350 PROTEIN	KIAA0350	0.0135314	1.66908
AI452816	TRIPARTITE MOTIF-CONTAINING 35	TRIM35	0.0121303	1.66823
AA465261	BREAST CARCINOMA AMPLIFIED SEQUENCE 4	BCAS4	0.0166539	1.6673
AK024994			0.0472313	1.66727
BI464772			0.0116556	1.66629
BQ428653			0.0341037	1.66586
BX490553	A KINASE (PRKA) ANCHOR PROTEIN 2	PALM2	0.0129949	1.66585
AI822128	ZINC FINGER PROTEIN 227	ZNF227	0.0495511	1.6658
BX114548	GLUTAMATE RECEPTOR, IONOTROPIC, N-METHYL D-ASPARTATE 2B	GRIN2B	0.0405452	1.66474
H22851	KIAA0226	KIAA0226	0.0110234	1.66451
BC041416	F-BOX PROTEIN 8	FBXO8	0.0028839	1.66439
AW971961	LYMPHOID BLAST CRISIS ONCOGENE	AKAP13	0.00469867	1.66429
NM_007213	INNER MEMBRANE PROTEIN, MITOCHONDRIAL (MITOFILIN)	IMMT	0.0165534	1.6606
BX117850	HYPOTHETICAL LOC401861	LOC401861	0.00124825	1.65998
AK091942			0.0206274	1.6594
AW117704			0.0156473	1.659
BX094010	ZINC FINGER PROTEIN, MULTITYPE 1	ZFPM1	0.0250081	1.65684
NM_022356	PARVIN, GAMMA	PARVG	0.0225121	1.65292
AI821736	PLECKSTRIN AND SEC7 DOMAIN CONTAINING 3	PSD3	0.00111081	1.65286
AL038473			0.00241911	1.65266
AA302686			0.0114882	1.65188
NM_003858	TUMOR PROTEIN P73-LIKE	TP73L	0.0190904	1.65074
AK057701			0.0373029	1.65065
AF467247	EYES ABSENT HOMOLOG 1 (DROSOPHILA)	EYA1	0.0190689	1.64744
AA258215	MYELOID/LYMPHOID OR MIXED-LINEAGE LEUKEMIA 3	MLL3	0.00781653	1.64628
BX093855	POLYBROMO 1	PB1	0.00570836	1.6446
NM_032630	LEUCINE ZIPPER AND CTNNBIP1 DOMAIN CONTAINING	LZIC	0.00822774	1.64156
NM_001457	CHROMOGRANIN A (PARATHYROID SECRETORY PROTEIN 1)	CHGA	0.00846688	1.64155
AK092053			0.0172581	1.64077
BX109817			0.0159985	1.64018
AI937195	ELK3, ETS-DOMAIN PROTEIN (SRF ACCESSORY PROTEIN 2)	ELK3	0.00816078	1.6396
AA938150	PLATELET DERIVED GROWTH FACTOR D	PDGFD	0.0117048	1.63699
AA058884	ATAXIN 2	ATXN2	0.00504774	1.63654
AW102654	JUMONJI, AT RICH INTERACTIVE DOMAIN 1B (RBP2-LIKE)	JARID1B	0.0232565	1.63329
BU737337	CDC2-RELATED KINASE, ARGININE/SERINE-RICH	CRKRS	0.00438751	1.63284
AV729927			0.000461081	1.63256
BX486780			0.0105893	1.63228
BU618094			0.00554779	1.63129
AI939505			0.0428951	1.63115
AI538183			0.000857425	1.63109
AW339941	ERO1-LIKE BETA (S. CEREVISIAE)	ERO1LB	0.00381145	1.62965
CD251733	SEMA DOMAIN, IMMUNOGLOBULIN DOMAIN (IG), SHORT BASIC DOMAIN, SECRETED, (SEMAPHORIN) 3D	SEMA3D	0.00101247	1.62825
NM_153026	AMYOTROPHIC LATERAL SCLEROSIS 2 (JUVENILE) CHROMOSOME REGION, CANDIDATE 4	ALS2CR4	0.0400961	1.62823
BM710002	GDNF FAMILY RECEPTOR ALPHA 2	GFRA2	0.0411199	1.62749
AA554392			0.00110068	1.62673
BC007733	KCNQ1 OVERLAPPING TRANSCRIPT 1	KCNQ1OT1	0.00958445	1.62445
BX103428			0.0243876	1.62415
BF436024			0.000485121	1.62391
T84068			0.0045353	1.61969
AI821255	CHROMOSOME 11 OPEN READING FRAME 9	C11ORF9	0.015133	1.61918
W70168			0.00306785	1.61882
H99213			0.0185076	1.6187
BM503964	SUPPRESSOR OF HAIRY WING HOMOLOG 4 (DROSOPHILA)	SUHW4	0.00483006	1.61691
BC062668	CHEMOKINE (C-C MOTIF) LIGAND 28	CCL28	0.0306763	1.61543
AW013913	ANKYRIN REPEAT DOMAIN 38	ANKRD38	0.0362669	1.60983
BX506387			0.00693273	1.60948
T93111	RABAPTIN, RAB GTPASE BINDING EFFECTOR PROTEIN 1	RABEP1	0.0030767	1.60894
BE675346	REGULATORY FACTOR X, 3 (INFLUENCES HLA CLASS II EXPRESSION)	RFX3	0.00166191	1.60826
BU176439	GLUCURONYL C5-EPIMERASE	GLCE	0.0337607	1.60748
AU146329	GUANINE NUCLEOTIDE BINDING PROTEIN (G PROTEIN), GAMMA 2	GNG2	0.00979155	1.60723
BF510381	ARGININE-GLUTAMIC ACID DIPEPTIDE (RE) REPEATS	RERE	0.0103685	1.60667
BE675809	PROTEIN PHOSPHATASE 3 (FORMERLY 2B), CATALYTIC SUBUNIT, ALPHA ISOFORM (CALCINEURIN A ALPHA)	PPP3CA	0.0423745	1.60493
R06543	PEPTIDYLPROLYL ISOMERASE (CYCLOPHILIN)-LIKE 5	PPIL5	0.00927822	1.60084
BG926638			0.00168137	1.60017
BX107142	SON OF SEVENLESS HOMOLOG 1 (DROSOPHILA)	SOS1	0.0434707	1.59976
BX096635	SRC FAMILY ASSOCIATED PHOSPHOPROTEIN 2	SCAP2	0.00116122	1.59888
CD517877			0.00440905	1.59787
AW277054	RAB6 INTERACTING PROTEIN 2	RAB6IP2	0.0333645	1.59601
AK023940			0.0150682	1.59576
AI092461	DICER1, DCR-1 HOMOLOG (DROSOPHILA)	DICER1	0.0224033	1.59467
BC022569			0.0380554	1.59459
AU146439	CALCIUM CHANNEL, VOLTAGE-DEPENDENT, BETA 2 SUBUNIT	CACNB2	0.00260534	1.59346
AW515455	TRANSCRIPTION ELONGATION REGULATOR 1	TCERG1	0.0209524	1.59321
BX109744			0.00724294	1.59205
BX104195			0.0493463	1.59048
AK058036	ANKYRIN 1, ERYTHROCYTIC	ANK1	0.0387448	1.5898
AA001435			0.000784464	1.58826
AK024712	CHONDROITIN SULFATE SYNTHASE 3	CSS3	0.0289832	1.58762
AA676727			0.00245237	1.58697
AA209466			0.0154433	1.58692
AA757500			0.0151461	1.58679
AF246230	F-BOX AND LEUCINE-RICH REPEAT PROTEIN 7	FBXL7	0.00893466	1.58648
AI924266	FORKHEAD BOX O1A (RHABDOMYOSARCOMA)	FOXO1A	0.0064714	1.58531
AL832555	DISCS, LARGE (DROSOPHILA) HOMOLOG-ASSOCIATED PROTEIN 1	DLGAP1	0.00831997	1.58416
AW271556	CYTOPLASMIC POLYADENYLATION ELEMENT BINDING PROTEIN 4	CPEB4	0.0254249	1.58388
AI693330	MATRIX-REMODELLING ASSOCIATED 5	MXRA5	0.0103578	1.58249
AA179542			0.00432807	1.58155
AK092060			0.0268047	1.57979
AL049937	UBIQUITIN SPECIFIC PEPTIDASE 49	USP49	0.00492989	1.5792
BG564157	PROTEIN PHOSPHATASE 2 (FORMERLY 2A), REGULATORY SUBUNIT B (PR 52), BETA ISOFORM	PPP2R2B	0.0299489	1.57631
AA740981	ATPASE, AMINOPHOSPHOLIPID TRANSPORTER (APLT), CLASS I, TYPE 8A, MEMBER 1	ATP8A1	0.00774222	1.57048
AW779679			0.0405287	1.56976
BQ548730	GTF2I REPEAT DOMAIN CONTAINING 1	GTF2IRD1	0.0417402	1.5674
BM982893	PHOSPHATIDYLINOSITOL GLYCAN, CLASS X	PIGX	0.0361192	1.56664
BE766526			0.0271967	1.56627
AK023642			0.0123689	1.566
BF674397	LEM DOMAIN CONTAINING 2	LEMD2	0.0237457	1.56574
AI628689			0.0304469	1.56484
AK026867			0.00925623	1.56354
BF514857	X-RAY REPAIR COMPLEMENTING DEFECTIVE REPAIR IN CHINESE HAMSTER CELLS 5 (DOUBLE-STRAND-BREAK REJOINING; KU AUTOANTIGEN, 80KDA)	XRCC5	0.0312442	1.5632
BQ030086	ATP-BINDING CASSETTE, SUB-FAMILY D (ALD), MEMBER 3	ABCD3	0.00151825	1.56317
BX647483			0.00323245	1.56273
BC052612	CATION CHANNEL, SPERM ASSOCIATED 2 PSEUDOGENE	LOC440278	0.000276395	1.56228
BG026480	KINESIN LIGHT CHAIN 2	KLC2	0.00890068	1.56094
AA577023	MITOGEN-ACTIVATED PROTEIN KINASE KINASE KINASE 15	MAP3K15	0.0418077	1.56025
CN414541	SIGNAL-INDUCED PROLIFERATION-ASSOCIATED 1 LIKE 3	SIPA1L3	0.0044366	1.56003
AI741059			0.0124557	1.55928
BQ025471			0.038795	1.55835
AK027393			0.0132174	1.55724
AW275707	NUCLEOSOME ASSEMBLY PROTEIN 1-LIKE 1	NAP1L1	0.0150647	1.55596
AK123904			0.00241271	1.5557
NM_025209	HYPOTHETICAL PROTEIN FLJ21106	FLJ21106	3.95558e-05	1.5546
AK021584			0.0181389	1.55451
AF088061	RETINOIC ACID INDUCED 1	RAI1	0.00658938	1.55424
AL110169	NUCLEOPORIN 214KDA	NUP214	0.0283211	1.55418
AI457752	THYROID HORMONE RECEPTOR ASSOCIATED PROTEIN 3	THRAP3	0.017289	1.55383
H96903			0.0375839	1.55378
A433765			0.00277127	1.5536
BC041981			0.026169	1.5531
AK056030			0.0110558	1.55266
AW029521			0.0455287	1.55212
AA193543	PROTEIN KINASE, CGMP-DEPENDENT, TYPE I	PRKG1	0.00219516	1.55084
BX485389	COILED-COIL DOMAIN CONTAINING 40	CCDC40	0.0332059	1.5506
AL036437	MENINGIOMA EXPRESSED ANTIGEN 5 (HYALURONIDASE)	MGEA5	0.000352401	1.55035
AY037867	LOSS OF HETEROZYGOSITY, 12, CHROMOSOMAL REGION 2	LOH12CR2	0.0298491	1.55029
T96811			0.0312028	1.55018
AI808358	COILED-COIL DOMAIN CONTAINING 18	CCDC18	0.0120577	1.54962
BF106002	MEMBRANE ASSOCIATED GUANYLATE KINASE, WW AND PDZ DOMAIN CONTAINING 1	MAGI1	0.016359	1.54897
AA776609	HETEROCHROMATIN PROTEIN 1, BINDING PROTEIN 3	HP1BP3	0.00143727	1.54875
BE675238			0.00228886	1.54781
AW449044	ZINC FINGER PROTEIN, SUBFAMILY 1A, 1 (IKAROS)	ZNFN1A1	0.0355959	1.54758
AW157389			0.00227682	1.54709
BM007365	MANNOSYL (ALPHA-1,6-)-GLYCOPROTEIN BETA-1,6-N-ACETYL-GLUCOSAMINYLTRANSFERASE	MGAT5	0.00627402	1.54646
AA872567	ARYLACETAMIDE DEACETYLASE-LIKE 1	AADACL1	0.0485104	1.54593
BQ023021			0.0279128	1.54427
AW119053			0.012034	1.54333
BF439513	CARBOXYPEPTIDASE M	CPM	0.00999372	1.54298
NM_013344			0.0494531	1.54256
BQ417053			0.00778608	1.54207
BQ025562	CARBOHYDRATE (CHONDROITIN 4) SULFOTRANSFERASE 11	CHST11	0.0464556	1.53819
AA779969			0.00288944	1.5381
AI377726	MYELOID/LYMPHOID OR MIXED-LINEAGE LEUKEMIA (TRITHORAX HOMOLOG, DROSOPHILA); TRANSLOCATED TO, 10	MLLT10	0.023669	1.53676
AI640523			0.0196251	1.53475
H22921			0.00135438	1.53472
CV810064	VESICLE-ASSOCIATED MEMBRANE PROTEIN 3 (CELLUBREVIN)	VAMP3	0.0359456	1.53415
BF968488			0.00300603	1.5334
BX109924	HYPOTHETICAL PROTEIN FLJ25778	FLJ25778	0.0268378	1.53093
A447271	METHYLCROTONOYL-COENZYME A CARBOXYLASE 2 (BETA)	MCCC2	0.0103649	1.52936
NM_012320	ADRENOMEDULLIN RECEPTOR	ADMR	0.0211552	1.52805
NM_138967	HYPOTHETICAL PROTEIN BC001096	LOC92689	0.00805987	1.52794
AA931927	PRENYLCYSTEINE OXIDASE 1	PCYOX1	0.000561668	1.52778
AK098460			0.0236603	1.52773
AB102641	ALPHA THALASSEMIA/MENTAL RETARDATION SYNDROME X-LINKED (RAD54 HOMOLOG, S. CEREVISIAE)	ATRX	0.0326227	1.52694
BE674553	POLYMERASE (DNA DIRECTED), EPSILON 2 (P59 SUBUNIT)	POLE2	0.00248425	1.52689
AV720019	DAN15 PROTEIN	ARID1B	0.0453598	1.52512
BF112122	MIDLINE 1 (OPITZ/BBB SYNDROME)	MID1	0.0397428	1.52508
CB044887	KIAA1113 PROTEIN	TRIM33	0.00115167	1.5246
CK905924	ARMADILLO REPEAT CONTAINING 8	ARMC8	0.0286092	1.52397
H17568	PHOSPHATIDYLINOSITOL TRANSFER PROTEIN, ALPHA	PITPNA	0.026666	1.5232
BE350102	NEUROBLASTOMA BREAKPOINT FAMILY, MEMBER 14	NBPF8	0.0244778	1.52108
AA421760	CYTIDINE AND DCMP DEAMINASE DOMAIN CONTAINING 1	CDADC1	0.0403093	1.52074
AA133569	PHOSPHOMANNOMUTASE 2	PMM2	0.00617858	1.52037
AJ606328			0.0241559	1.52004
BQ025484	GUANIDINOACETATE N-METHYLTRANSFERASE	GAMT	0.00258086	1.51988
BQ429013	INDUCIBLE T-CELL CO-STIMULATOR LIGAND	ICOSLG	0.011674	1.5194
AA745458	DENN/MADD DOMAIN CONTAINING 4A	DENND4A	0.0469769	1.51902
AI439613	SH3 DOMAIN PROTEIN 1B	ITSN2	0.0108198	1.51897
BU620266	CHROMOSOME 18 OPEN READING FRAME 34	C18ORF34	0.0461046	1.5187
AW452378			0.019208	1.51857
AW340916	CDC42 SMALL EFFECTOR 2	CDC42SE2	0.0369463	1.51744
BI492919	ASPARTOACYLASE (CANAVAN DISEASE)	ASPA	0.0399936	1.51695
AK026269	HYPOTHETICAL PROTEIN FLJ20054	FLJ20054	0.000164725	1.5147
BX089753	PLECKSTRIN HOMOLOGY, SEC7 AND COILED-COIL DOMAINS 1(CYTOHESIN 1)	PSCD1	0.0121128	1.51465
BX094298	PTK2 PROTEIN TYROSINE KINASE 2	PTK2	0.00281204	1.5137
AK130682	SAPS DOMAIN FAMILY, MEMBER 2	SAPS2	0.0050561	1.51356
AW449100	DEAH (ASP-GLU-ALA-HIS) BOX POLYPEPTIDE 35	DHX35	0.016079	1.51292
AA010421	HEPARAN SULFATE (GLUCOSAMINE) 3-O-SULFOTRANSFERASE 3B1	HS3ST3B1	0.0490125	1.51183
AW974018	MALE STERILITY DOMAIN CONTAINING 1	MLSTD1	0.0408271	1.51059
BQ778000	HALOACID DEHALOGENASE-LIKE HYDROLASE DOMAIN CONTAINING 2	HDHD2	2.53648e-05	1.50961
AW452139	INTEGRIN, ALPHA 11	ITGA11	0.0311537	1.50917
BX489190	NUCLEAR RECEPTOR BINDING SET DOMAIN PROTEIN 1	NSD1	0.00234147	1.50886
BG707324			0.0315218	1.50838
AA962736	SORTING NEXIN 5	SNX5	0.0316997	1.5079
AF329369	PROTOCADHERIN BETA 15	PCDHB15	0.00602589	1.50681
BF512015			0.0430603	1.50677
AI821542	HYPOTHETICAL PROTEIN FLJ23518	CCDC82	0.00829453	1.5065
AI744827			0.00925903	1.50648
AI282149	FORKHEAD BOX D3	FOXD3	0.0125293	1.5058
AW963611	MEMBRANE-ASSOCIATED RING FINGER (C3HC4) 6	MARCH6	0.0364612	1.50506
AF130084	NEMO-LIKE KINASE	NLK	0.0129214	1.50249
AA806597	O-LINKED N-ACETYLGLUCOSAMINE (GLCNAC) TRANSFERASE (UDP-N-ACETYLGLUCOSAMINE:POLYPEPTIDE-N-ACETYLGLUCOSAMINYL TRANSFERASE)	OGT	0.00460483	1.50217
BM992838	LIMBIC SYSTEM-ASSOCIATED MEMBRANE PROTEIN	LSAMP	0.0206281	1.50122
AI990596			0.000708196	1.50114
BG479142	LOW DENSITY LIPOPROTEIN RECEPTOR-RELATED PROTEIN 8, APOLIPOPROTEIN E RECEPTOR	LRP8	0.049638	1.5007
BC011187	NUCLEOLAR PROTEIN WITH MIF4G DOMAIN 1	NOM1	0.0256059	1.50064
U87791	LEUCINE ZIPPER PROTEIN 5	LUZP5	0.0491541	1.50039
CR748518			0.00154561	1.50035
BF685264			0.025322	1.49966
NM_030661	GRPE-LIKE 1, MITOCHONDRIAL (E. COLI)	GRPEL1	0.0024134	1.49847
NM_005199	OXIDATIVE-STRESS RESPONSIVE 1	OXSR1	0.0443702	1.49823
AA565890			0.0235685	1.49817
AI279045	COLLAGEN, TYPE XIV, ALPHA 1 (UNDULIN)	COL14A1	0.018911	1.49769
AK024457			0.0332206	1.49669
AI732172	ACTIVATED LEUKOCYTE CELL ADHESION MOLECULE	ALCAM	0.00724022	1.49622
AI186854			0.00556053	1.49609
AK093504			0.0128717	1.49502
AK090910	HEPARANASE	HPSE	0.00890609	1.49483
AI242906	PHOSPHATIDIC ACID PHOSPHATASE TYPE 2B	PPAP2B	0.0279689	1.49472
BE884333			0.0102282	1.49447
BM681436			0.00239807	1.49412
AK123839	THYROID HORMONE RECEPTOR ASSOCIATED PROTEIN 1	THRAP1	0.0397344	1.494
AK024135			0.0252348	1.49378
H59615			0.0022292	1.49242
AK126646			0.00883311	1.49126
AI719574	RNA BINDING MOTIF PROTEIN 16	RBM16	0.00641991	1.49104
H09123	PARASPECKLE COMPONENT 1	PSPC1	0.0232239	1.48963
AW207194			0.00139169	1.4896
AW173537	EXOSOME COMPONENT 3	EXOSC3	0.0144622	1.48868
BX373888			0.0209039	1.48817
AK054922	ATAXIN 2-BINDING PROTEIN 1	A2BP1	0.00332687	1.48789
AK056870			0.0155442	1.48702
AW452134	SWI/SNF RELATED, MATRIX ASSOCIATED, ACTIN DEPENDENT REGULATOR OF CHROMATIN, SUBFAMILY B, MEMBER 1	SMARCB1	0.0352787	1.48615
BE968822	TBC1 DOMAIN FAMILY, MEMBER 10A	TBC1D10A	0.00944208	1.4857
NM_000797	INTERLEUKIN 8	IL8	0.0353929	1.48558
R94955	DYSTROBREVIN, ALPHA	DTNA	0.0342709	1.48415
AW104951			0.0416812	1.48362
AA709148	CHROMODOMAIN HELICASE DNA BINDING PROTEIN 2	CHD2	0.0318309	1.48344
AK129607	MCM4 MINICHROMOSOME MAINTENANCE DEFICIENT 4 (S. CEREVISIAE)	MCM4	0.0285263	1.48313
R49572			0.0117322	1.48289
CN413953			0.0211943	1.48148
AI669567	OXYSTEROL BINDING PROTEIN-LIKE 8	OSBPL8	0.00521141	1.48137
BF509595			0.0257844	1.47936
W87449	HBII-276 HOST GENE	HBII-276HG	0.00896831	1.47641
NM_014927	SERTA DOMAIN CONTAINING 2	SERTAD2	0.0130471	1.47605
BG745973	SMC5 STRUCTURAL MAINTENANCE OF CHROMOSOMES 5-LIKE 1 (YEAST)	SMC5L1	0.00701672	1.47583
AA173763	HYPOTHETICAL PROTEIN ET	ET	0.00319217	1.47523
BQ435065	POTASSIUM CHANNEL TETRAMERISATION DOMAIN CONTAINING 9	KCTD9	0.0277313	1.47522
AK022182	HYPOTHETICAL LOC388439	FLJ12120	0.00950592	1.4752
NM_024077	SOLUTE CARRIER FAMILY 30 (ZINC TRANSPORTER), MEMBER 5	SLC30A5	0.0425237	1.47435
BX097419			0.0261637	1.47416
BI598031	ZINC FINGER PROTEIN 713	ZNF713	0.0129603	1.4738
AW452548	EUCHROMATIC HISTONE-LYSINE N-METHYLTRANSFERASE 2	EHMT2	0.0129776	1.47332
BQ184191	ATPASE, H+ TRANSPORTING, LYSOSOMAL 42KDA, V1 SUBUNIT C1	ATP6V1C1	0.00965961	1.47323
NM_004574	MCM2 MINICHROMOSOME MAINTENANCE DEFICIENT 2, MITOTIN (S. CEREVISIAE)	MCM2	0.0226474	1.47258
AK055134	STROMAL ANTIGEN 1	STAG1	0.0310694	1.47231
BU174342	TRANSFORMING GROWTH FACTOR, BETA RECEPTOR II (70/80KDA)	TGFBR2	0.0038372	1.47214
BG341948	TETRATRICOPEPTIDE REPEAT DOMAIN 17	TTC17	0.0486294	1.47057
AI797618	HYPOTHETICAL PROTEIN FLJ14124	OBSCN	0.00107669	1.47052
AW081581	ABELSON HELPER INTEGRATION SITE 1	AHI1	0.00662369	1.46991
AA805026	ZINC FINGER, AN1-TYPE DOMAIN 3	ZFAND3	0.00525241	1.46976
NM_178508	TUBULIN TYROSINE LIGASE-LIKE FAMILY, MEMBER 6	TTLL6	0.0334455	1.4696
BF111655	SIMILAR TO AI661453 PROTEIN	FLJ90086	0.00130421	1.46917
AK000296	PROLINE RICH 11	PRR11	0.000582149	1.46799
BU930849	ANDROGEN-INDUCED PROLIFERATION INHIBITOR	APRIN	0.00119387	1.46752
AK021992			0.00128491	1.46735
AV704779			0.00926265	1.46733
AI417354	PROTEIN TYROSINE PHOSPHATASE, NON-RECEPTOR TYPE 9	PTPN9	0.023353	1.46723
AL117454			0.0421672	1.46644
BQ028015	ACTIVIN A RECEPTOR, TYPE IIA	ACVR2A	0.00703805	1.46601
AK125613			0.0229411	1.46512
NM_024667	OPIOID GROWTH FACTOR RECEPTOR-LIKE 1	OGFRL1	0.0341622	1.46507
BU944200			0.00632975	1.46449
BM665186	N-ACYL-PHOSPHATIDYLETHANOLAMINE-HYDROLYZING PHOSPHOLIPASE D	NAPE-PLD	0.0250226	1.46425
AL041272			0.0225566	1.464
BC017944	EXOSTOSES (MULTIPLE) 1	EXT1	0.0179469	1.4637
BM979827			0.00368263	1.46086
AW277245			0.0230938	1.46067
BF516366			0.0112401	1.45961
A951074			0.0435021	1.45745
AK054812	MALIC ENZYME 2, NAD(+)-DEPENDENT, MITOCHONDRIAL	ME2	0.0254104	1.45677
BU687572			0.026617	1.45673
AA766908	MEMBRANE METALLO-ENDOPEPTIDASE (NEUTRAL ENDOPEPTIDASE, ENKEPHALINASE, CALLA, CD10)	MME	0.0065863	1.45631
BU154542	JUXTAPOSED WITH ANOTHER ZINC FINGER GENE 1	JAZF1	0.0375275	1.45526
AI669219	CALCIUM/CALMODULIN-DEPENDENT PROTEIN KINASE (CAM KINASE) II GAMMA	CAMK2G	0.0222268	1.45499
N28994	CELL DIVISION CYCLE 2-LIKE 5 (CHOLINESTERASE-RELATED CELL DIVISION CONTROLLER)	CDC2L5	0.00629071	1.45477
F23258			0.00140563	1.45445
BX115738			0.0253981	1.45305
BF439420	RAS P21 PROTEIN ACTIVATOR 3	RASA3	0.012843	1.45274
AK094902			0.0116067	1.4525
BC039537			0.0197852	1.45241
AI765525	SIGNAL SEQUENCE RECEPTOR, ALPHA (TRANSLOCON-ASSOCIATED PROTEIN ALPHA)	SSR1	0.0337218	1.45095
H05593			0.0265762	1.45061
NM_002319	HETEROGENEOUS NUCLEAR RIBONUCLEOPROTEIN A2/B1	HNRPA2B1	0.0496165	1.45022
BE465675	NEUROBLASTOMA BREAKPOINT FAMILY, MEMBER 14	NBPF11	0.00798136	1.44876
AI651558	SOLUTE CARRIER FAMILY 12 (SODIUM/CHLORIDE TRANSPORTERS), MEMBER 3	SLC12A3	0.0204812	1.44876
AW664916	UDP-GAL:BETAGLCNAC BETA 1,4- GALACTOSYLTRANSFERASE, POLYPEPTIDE 5	B4GALT5	0.0258399	1.44863
AI828733			0.0158311	1.44827
R51520			0.00491293	1.44745
AK074630			0.0129088	1.44733
AL833634			0.0312794	1.44722
AK022220			0.0137831	1.44715
BQ024726	RAN-BINDING PROTEIN 2-LIKE 1 SHORT ISOFORM	RGPD2	0.0123752	1.44674
BI494231	SWI/SNF RELATED, MATRIX ASSOCIATED, ACTIN DEPENDENT REGULATOR OF CHROMATIN, SUBFAMILY C, MEMBER 1	SMARCC1	0.0395223	1.44649
BM666043	UTP20, SMALL SUBUNIT (SSU) PROCESSOME COMPONENT, HOMOLOG (YEAST)	UTP20	0.00480744	1.44571
H85528	MINDBOMB HOMOLOG 2 (DROSOPHILA)	MIB2	0.0101216	1.44542
AK123807	HYPOTHETICAL PROTEIN LOC286440	LOC286440	0.00866504	1.44466
AV740170			0.0286379	1.44375
BI837301	KIAA0515 PROTEIN	KIAA0515	0.0230091	1.44364
NM_004239	HYALURONAN BINDING PROTEIN 2	HABP2	0.00812102	1.44295
BF942274	HYPOTHETICAL PROTEIN FLJ90013	FLJ90013	0.0132795	1.44222
AV699321	GUANINE NUCLEOTIDE BINDING PROTEIN (G PROTEIN), BETA POLYPEPTIDE 1	GNB1	0.0423348	1.44067
BE140688	HISTONE DEACETYLASE 6	HDAC6	0.0398112	1.43966
BE675504	METHYL-CPG BINDING DOMAIN PROTEIN 3	MBD3	0.0264348	1.43942
CD356692	B-CELL RECEPTOR-ASSOCIATED PROTEIN 29	BCAP29	0.0136338	1.43891
BC008122			0.000157814	1.43848
NM_017677	CHROMOSOME 21 OPEN READING FRAME 6	C21ORF6	0.00113715	1.43793
BC035958	NEMO-LIKE KINASE	NLK	0.0129684	1.43766
AW080220	PUTATIVE HOMEODOMAIN TRANSCRIPTION FACTOR 2	PHTF2	0.0270615	1.43724
AL117464			0.00619609	1.4361
BI050694	MYOTUBULARIN RELATED PROTEIN 3	MTMR3	0.0260258	1.43425
BX649150			0.028219	1.43392
NM_002536	MANNOSYL (ALPHA-1,6-)-GLYCOPROTEIN BETA-1,6-N-ACETYL-GLUCOSAMINYLTRANSFERASE	MGAT5	0.00126857	1.43258
AA228365	MONOAMINE OXIDASE A	MAOA	0.0290053	1.43252
AW662235	ZINC FINGER, ZZ-TYPE CONTAINING 3	ZZZ3	0.0461838	1.43246
BM994704	SIMILAR TO HYPOTHETICAL PROTEIN LOC192734	LOC388886	0.0101274	1.4321
NM_002318	HEME OXYGENASE (DECYCLING) 2	HMOX2	0.0135341	1.4311
AK026820	ST3 BETA-GALACTOSIDE ALPHA-2,3-SIALYLTRANSFERASE 1	ST3GAL1	0.0260628	1.42986
W67403	HBS1-LIKE (S. CEREVISIAE)	HBS1L	0.00958305	1.42964
AW629564	CHROMOSOME 2 OPEN READING FRAME 34	C2ORF34	0.0464819	1.42927
H50078	R7 BINDING PROTEIN	R7BP	0.01445	1.42764
AK023891	DEHYDROGENASE/REDUCTASE (SDR FAMILY) MEMBER 8	DHRS8	0.0295354	1.42751
AK094739			0.0383269	1.42746
AK027298			0.00834802	1.42733
AI370201			0.037542	1.42683
NM_005942	TOPOISOMERASE I BINDING, ARGININE/SERINE-RICH	TOPORS	0.0456172	1.42542
AK022084			0.028141	1.42496
R08339	MELANOCORTIN 2 RECEPTOR ACCESSORY PROTEIN	MRAP	0.0445007	1.42458
BI491588	HECT DOMAIN AND RLD 2	HERC2	0.00227672	1.4217
NM_033102	MICROTUBULE ASSOCIATED SERINE/THREONINE KINASE-LIKE	MASTL	0.0241009	1.42008
AI821723	DEDICATOR OF CYTOKINESIS 1	DOCK1	0.0448107	1.41992
BC033940			0.0432078	1.41949
BF999392	MICROTUBULE-ASSOCIATED PROTEIN 2	MAP2	0.0246667	1.41863
BX093418	HYPOTHETICAL PROTEIN FLJ36749	FLJ36749	0.024293	1.41836
BI495478	UDP-N-ACETYL-ALPHA-D-GALACTOSAMINE:POLYPEPTIDE N-ACETYLGALACTOSAMINYLTRANSFERASE-LIKE 4	GALNTL4	0.0381708	1.41776
BG722613			0.0308796	1.41741
AI884489			0.031571	1.41641
AA317656	NEDD4 FAMILY INTERACTING PROTEIN 1	NDFIP1	0.0194462	1.41604
CB995946			0.0350482	1.41603
BX478057	SMAD, MOTHERS AGAINST DPP HOMOLOG 4 (DROSOPHILA)	SMAD4	0.025317	1.41505
BC035394			0.0301531	1.41475
AA225871	NUCLEAR FACTOR OF ACTIVATED T-CELLS, CYTOPLASMIC, CALCINEURIN-DEPENDENT 2	NFATC2	0.0363793	1.41473
AL833206	HYPOTHETICAL PROTEIN LOC285638	LOC285638	0.0197888	1.41379
BE222665	HYPOTHETICAL PROTEIN FLJ20674	FLJ20674	0.0307381	1.41304
BC043361	HYPOTHETICAL PROTEIN LOC339788	LOC339788	0.000262682	1.41246
BF987098	LEUCINE RICH REPEAT CONTAINING 29	LRRC29	0.0369726	1.41201
AI205925	ACTININ, ALPHA 3	ACTN3	0.0481974	1.41102
AK095174			0.00535885	1.4108
AK021842	FLJ25476 PROTEIN	FLJ25476	0.0145068	1.41067
CB997196	DYNEIN, AXONEMAL, HEAVY POLYPEPTIDE 3	DNAH3	0.0289244	1.41049
N58512	RIBOSOMAL PROTEIN S26	RPS26L	0.0200193	1.40922
BI757335			0.00866348	1.40914
BG291384	KYNURENINASE (L-KYNURENINE HYDROLASE)	KYNU	0.0486211	1.40896
BX101219	CHROMOSOME 9 OPEN READING FRAME 3	C9ORF3	0.0299188	1.40861
N35965			0.00798987	1.40822
T82277	AUTISM SUSCEPTIBILITY CANDIDATE 2	AUTS2	0.0452685	1.40817
AL832806	HISTONE DEACETYLASE 4	HDAC4	0.00990236	1.40813
AA775180	ZINC FINGER, SWIM-TYPE CONTAINING 6	ZSWIM6	0.00504953	1.40701
AA279148	SWI/SNF RELATED, MATRIX ASSOCIATED, ACTIN DEPENDENT REGULATOR OF CHROMATIN, SUBFAMILY C, MEMBER 1	SMARCC1	0.016616	1.40687
AW339238			0.0334973	1.40686
AI608909			0.0493126	1.40588
CD244204			0.0117907	1.40522
BC071723	NEUROBLASTOMA BREAKPOINT FAMILY, MEMBER 14	NBPF8	0.000235732	1.40486
AI004643	PHOSPHORIBOSYL TRANSFERASE DOMAIN CONTAINING 1	PRTFDC1	0.020423	1.40482
L38935	DYSTONIN	DST	0.0432415	1.40379
H20761	LA RIBONUCLEOPROTEIN DOMAIN FAMILY, MEMBER 5	LARP5	0.040054	1.40334
BC028181	WD REPEAT AND FYVE DOMAIN CONTAINING 1	WDFY1	0.0253956	1.40295
AI480069			0.00832741	1.39931
NM_005488	PANCREATIC LIPASE-RELATED PROTEIN 2	PNLIPRP2	0.0374311	1.39896
AI954704	UTROPHIN (HOMOLOGOUS TO DYSTROPHIN)	UTRN	0.0499945	1.39869
AW972358			0.0202455	1.39823
NM_000875	AMINOLEVULINATE, DELTA-, SYNTHASE 1	ALAS1	0.0415837	1.39793
AI753104	EUKARYOTIC TRANSLATION INITIATION FACTOR 1A, Y-LINKED	EIF1AY	0.0221415	1.3975
BX090694	KIAA1797	KIAA1797	0.0436033	1.39689
BG745182	CHROMOSOME 8 OPEN READING FRAME 38	C8ORF38	0.0040831	1.39667
BM875729	BCL2-ASSOCIATED X PROTEIN	BAX	0.0404036	1.39648
NM_006043	MOLYBDENUM COFACTOR SYNTHESIS 1	MOCS1	0.0136494	1.39612
AW452834			0.00494109	1.39573
AA678039	SOLUTE CARRIER FAMILY 24 (SODIUM/POTASSIUM/CALCIUM EXCHANGER), MEMBER 3	SLC24A3	0.0325098	1.39497
BQ309904	O-ACYLTRANSFERASE (MEMBRANE BOUND) DOMAIN CONTAINING 1	OACT1	0.0181899	1.39421
AW661930	PROTEIN PHOSPHATASE 2 (FORMERLY 2A), REGULATORY SUBUNIT B'', ALPHA	PPP2R3A	0.0475268	1.39353
AI859608			0.00108833	1.39261
BG492510			0.00541395	1.39182
R53469			0.0116173	1.3917
AI240259	DELETED IN ESOPHAGEAL CANCER 1	DEC1	0.0106476	1.39159
AV700912	TRANSMEMBRANE 7 SUPERFAMILY MEMBER 3	TM7SF3	0.000589999	1.39102
BF033831	KIAA0174	KIAA0174	0.00118267	1.39093
NM_203467	NUCLEOPHOSMIN (NUCLEOLAR PHOSPHOPROTEIN B23, NUMATRIN)	NPM1	0.0413282	1.39065
AI291630			0.0252306	1.39034
NM_016333	TAF9 RNA POLYMERASE II, TATA BOX BINDING PROTEIN (TBP)-ASSOCIATED FACTOR, 32KDA	TAF9	0.00991	1.39011
AA954908	STEROL REGULATORY ELEMENT BINDING TRANSCRIPTION FACTOR 1	SREBF1	0.0356341	1.38962
BC036409			0.0428128	1.38779
AI733705			0.00526402	1.38697
BE466926	NEUROBLASTOMA BREAKPOINT FAMILY, MEMBER 14	NBPF14	0.0106491	1.38644
BX455644			0.0206742	1.38628
AI754838			0.0160357	1.38594
AK023865	HYPOTHETICAL PROTEIN FLJ32784	FLJ32784	0.0227654	1.3857
AI056666	SPASTIN	SPAST	0.00161582	1.38513
AW300155	AT-BINDING TRANSCRIPTION FACTOR 1	ATBF1	0.00721984	1.38505
BF447402	NUCLEAR VCP-LIKE	NVL	0.0293715	1.38445
R14777	POLYAMINE OXIDASE (EXO-N4-AMINO)	PAOX	0.035315	1.38415
BX092383	TRYPSIN DOMAIN CONTAINING 1	TYSND1	0.0103151	1.38321
CD238996	KINESIN FAMILY MEMBER 27	KIF27	0.000721358	1.38283
BU633740			0.0469586	1.38233
AW965040	SPECTRIN REPEAT CONTAINING, NUCLEAR ENVELOPE 2	SYNE2	0.00545954	1.38225
BU579670			0.00902097	1.38118
BX094154	DEPHOSPHO-COA KINASE DOMAIN CONTAINING	DCAKD	0.0481082	1.37989
BC017828	ADP-RIBOSYLTRANSFERASE 1	ART1	0.0463666	1.37946
AF003738	INTERSECTIN 1 (SH3 DOMAIN PROTEIN)	ITSN1	0.024927	1.37937
AK127043			0.00569288	1.37931
CN285310	RETINOBLASTOMA BINDING PROTEIN 4	RBBP4	0.0288535	1.37842
BC025328			0.00472569	1.37714
NM_001217	RIBOSOMAL PROTEIN S27 (METALLOPANSTIMULIN 1)	RPS27	0.00382416	1.37698
BQ183285	SELENOPROTEIN O	RP3-402G11.5	0.0182411	1.37676
AK127475	PROTEIN TYROSINE PHOSPHATASE, RECEPTOR TYPE, F	PTPRF	0.00918816	1.37644
A950430			0.0131231	1.37611
AA826767	PR DOMAIN CONTAINING 4	PRDM4	0.0224544	1.37568
NM_005635	TARGET OF MYB1 (CHICKEN)	TOM1	0.0216567	1.37479
BU852986			0.0246403	1.37376
AW188090	PLECKSTRIN HOMOLOGY DOMAIN CONTAINING, FAMILY J MEMBER 1	PLEKHJ1	0.0235141	1.3737
BQ022257			0.0444006	1.37311
AW794607			0.013767	1.37181
H16762			0.0300484	1.37175
BQ707825	CYTOPLASMIC LINKER ASSOCIATED PROTEIN 2	CLASP2	0.0248803	1.37104
AF085837			0.0177353	1.37007
BU678559	FLJ46156 PROTEIN	FLJ46156	0.0309093	1.37006
AJ251642	HYPOTHETICAL PROTEIN LOC338653	LOC338653	0.0425841	1.37004
AK090613	HYPOTHETICAL GENE SUPPORTED BY BC040853	LOC440028	0.0168275	1.36995
H29027	ENDOPLASMIC RETICULUM TO NUCLEUS SIGNALLING 2	ERN2	0.0204367	1.36972
T59016	RAD18 HOMOLOG (S. CEREVISIAE)	RAD18	0.00700791	1.36535
BQ614128			0.00333299	1.36383
CB528664	CHROMOSOME 2 OPEN READING FRAME 13	C2ORF13	0.0305697	1.36323
AK130373	SEROLOGICALLY DEFINED COLON CANCER ANTIGEN 8	SDCCAG8	0.0103276	1.3627
BQ364695	DOWN SYNDROME CELL ADHESION MOLECULE LIKE 1	DSCAML1	0.023794	1.36253
BQ938626			0.0339363	1.36129
AB033094	POLY (ADP-RIBOSE) POLYMERASE FAMILY, MEMBER 14	PARP14	0.00639018	1.3603
NM_006500	CHAPERONIN CONTAINING TCP1, SUBUNIT 7 (ETA)	CCT7	0.0162822	1.36024
NM_001782	ATP SYNTHASE, H+ TRANSPORTING, MITOCHONDRIAL F1 COMPLEX, O SUBUNIT (OLIGOMYCIN SENSITIVITY CONFERRING PROTEIN)	ATP5O	0.00833621	1.35875
AF461900	RAR-RELATED ORPHAN RECEPTOR B	RORB	0.00523527	1.35873
AI890481			0.026055	1.35864
BF433079	RECOMBINING BINDING PROTEIN SUPPRESSOR OF HAIRLESS (DROSOPHILA)	RBPSUH	0.0406388	1.35813
AW014798			0.0222901	1.35758
BC033991			0.00987384	1.35728
AK094522			0.0119522	1.35688
AW296779			0.0377524	1.35644
BC038553			0.0449388	1.35635
AA443771			0.0185429	1.35531
AW090066	STROMAL ANTIGEN 1	STAG1	0.0133814	1.35467
BF512629			0.0492888	1.35442
AI491855	KIAA1462	KIAA1462	0.0256135	1.35441
AK021513			0.0330398	1.35342
NM_016316	VACUOLAR PROTEIN SORTING 29 (YEAST)	VPS29	0.0483026	1.35322
AK024411			0.0229375	1.35191
BM511673	RAB1A, MEMBER RAS ONCOGENE FAMILY	RAB1A	0.0246367	1.35173
NM_014012	RAC GTPASE ACTIVATING PROTEIN 1	RACGAP1	0.0200337	1.35138
AI559458			0.013156	1.35095
AF086232	ACYL-COENZYME A DEHYDROGENASE FAMILY, MEMBER 9	ACAD9	0.0222943	1.35068
BX093288	KIAA0884 PROTEIN	GARNL1	0.0394394	1.34915
AA831976	EPSIN 2	EPN2	0.0269016	1.34873
AI452804	HYPOTHETICAL PROTEIN FLJ20831	SH3PXD2B	0.0316701	1.34855
AL353942	SEPTIN 11	SEPT11	0.0114706	1.34814
BU754242	ARGONAUTE 4	EIF2C4	0.00558017	1.34785
BC007549	BAT2 DOMAIN CONTAINING 1	BAT2D1	0.00754134	1.34697
AU144378	CADHERIN 11, TYPE 2, OB-CADHERIN (OSTEOBLAST)	CDH11	0.0204561	1.34465
AI742088	CHROMOSOME 1 OPEN READING FRAME 67	C1ORF67	0.00112178	1.34187
AA705207	REGULATOR OF G-PROTEIN SIGNALLING 6	RGS6	0.0490708	1.34172
AI921837	CHONDROITIN SULFATE GALNACT-2	GALNACT-2	0.0233381	1.34135
W79082	ELOVL FAMILY MEMBER 7, ELONGATION OF LONG CHAIN FATTY ACIDS (YEAST)	ELOVL7	0.00512523	1.34021
AI859828			0.0011494	1.34005
NM_197961	HYPOTHETICAL PROTEIN FLJ33706	FLJ33706	0.0012496	1.33996
AK093612			0.0165452	1.33924
AL036300	THYROID HORMONE RECEPTOR INTERACTOR 8	JMJD1C	0.0277782	1.33767
BU618771			0.0468357	1.3376
N59553	RIBOSOMAL PROTEIN S26	RPS26	0.0224566	1.33712
BM987565			0.0425863	1.33627
AW015842	WISKOTT-ALDRICH SYNDROME PROTEIN INTERACTING PROTEIN	WASPIP	0.0384964	1.3354
AA813507			0.0446833	1.33418
CB045841	RIBOSOMAL PROTEIN S2	RPS2	0.0459964	1.33374
AW020492			0.0481304	1.3329
BC048419	ADP-RIBOSYLATION FACTOR-LIKE 2	ARL2	0.0305347	1.33186
AA992205	FLJ44861 PROTEIN	FLJ44861	0.0335044	1.33175
CN365958	SORBIN AND SH3 DOMAIN CONTAINING 2	SORBS2	0.00236838	1.33116
AI637651	PVT1 ONCOGENE HOMOLOG, MYC ACTIVATOR (MOUSE)	PVT1	0.0442219	1.33068
AA059472	MITOGEN-ACTIVATED PROTEIN KINASE KINASE KINASE KINASE 3	MAP4K3	0.0338604	1.33001
BI016460	RING FINGER PROTEIN 125	RNF125	0.0230708	1.32977
AI695905	BTB (POZ) DOMAIN CONTAINING 11	BTBD11	0.0045751	1.32963
AK126649			0.0255801	1.3274
NM_001962	CASEIN KINASE 1, DELTA	CSNK1D	0.0314153	1.32709
BC045698			0.042347	1.32664
AK091969			0.0134692	1.32545
AI221305	DAN15 PROTEIN	ARID1B	0.0222622	1.32499
AK057319			0.0154637	1.32472
BM986983	VACUOLAR PROTEIN SORTING 37C (YEAST)	VPS37C	0.0408093	1.3243
AI356340	DIPEPTIDASE 2	DPEP2	0.00200107	1.32412
AF090910	PHD FINGER PROTEIN 14	PHF14	0.00348882	1.32283
R99118	DYSTROBREVIN, ALPHA	DTNA	0.00672019	1.32253
AW117203			0.0462726	1.32243
NM_020546	BM022 PROTEIN	MRPL1	0.0280458	1.32139
BC028236	ANKYRIN REPEAT DOMAIN 24	ANKRD24	0.0177801	1.31878
BX092234	CHROMOSOME 11 OPEN READING FRAME2	C11ORF2	0.00427502	1.31843
BX116084			0.00248325	1.31839
AI198906			0.0401394	1.31782
AI216009	UDP-N-ACETYL-ALPHA-D-GALACTOSAMINE:POLYPEPTIDE N-ACETYLGALACTOSAMINYLTRANSFERASE 1 (GALNAC-T1)	GALNT1	0.0462483	1.31677
BC035661	FAMILY WITH SEQUENCE SIMILARITY 82, MEMBER A	FAM82A	0.00893622	1.31362
BU686372			0.0050089	1.31314
AK000152			0.0342862	1.31212
AK025217	ETS VARIANT GENE 6 (TEL ONCOGENE)	ETV6	0.0128064	1.31197
AI884767			0.00729224	1.31157
A950289			0.00252994	1.31103
AI733370			0.00649808	1.31096
BG217842			0.0385508	1.31053
BQ708007			0.0214046	1.31014
AK098498			0.00458741	1.30974
BX098131			0.0069882	1.30956
AB028976	STERILE ALPHA MOTIF DOMAIN CONTAINING 4A	SAMD4A	0.0144347	1.30954
BQ181725			0.0268121	1.3061
AI681524	MARVEL DOMAIN CONTAINING 2	MARVELD2	0.0469164	1.30241
AA837526	CHROMOSOME 6 OPEN READING FRAME 72	C6ORF72	0.0175278	1.29762
AI762517	B LYMPHOID TYROSINE KINASE	BLK	0.010659	1.29629
CD356771			0.0239443	1.29618
AL833423			0.0330689	1.29476
N63396	ACETYL-COENZYME A ACETYLTRANSFERASE 2 (ACETOACETYL COENZYME A THIOLASE)	ACAT2	0.014537	1.29343
BM804752	RETINAL DEGENERATION, SLOW	RDS	0.0239129	1.29341
AI188503	2,3-BISPHOSPHOGLYCERATE MUTASE	BPGM	0.0341092	1.29337
AK024254	CALPAIN 10	CAPN10	0.00680293	1.29258
AK128036			0.0476834	1.29238
AK097794			0.036602	1.29214
AK001007			0.013028	1.29205
AI627843	ALDOLASE B, FRUCTOSE-BISPHOSPHATE	ALDOB	0.0224397	1.29136
CN430839	SIMILAR TO ZINC FINGER PROTEIN 569	LOC390927	0.01022	1.29066
AK054987			0.0295535	1.28984
AK024887	INOSITOL 1,3,4-TRIPHOSPHATE 5/6 KINASE	ITPK1	0.0134158	1.28913
AI939601			0.0240279	1.28905
NM_138422	WOLF-HIRSCHHORN SYNDROME CANDIDATE 1	WHSC1	0.0349678	1.28699
NM_002991	PROTEASOME (PROSOME, MACROPAIN) 26S SUBUNIT, NON-ATPASE, 12	PSMD12	0.0273515	1.28667
AI792600			0.0441048	1.28566
AK095484			0.048174	1.2854
BU617887			0.0481393	1.28415
AI693142			0.0227076	1.28311
BM989011			0.0139086	1.28167
BQ024243	RAN-BINDING PROTEIN 2-LIKE 1 SHORT ISOFORM	RGPD1	0.0324475	1.28134
U51706	GUANINE NUCLEOTIDE BINDING PROTEIN (G PROTEIN), Q POLYPEPTIDE	GNAQ	0.0463813	1.28008
BQ477351			0.020931	1.27944
AW815147	MEGAKARYOBLASTIC LEUKEMIA (TRANSLOCATION) 1	MKL1	0.0342168	1.27924
AL832691	ADENYLATE CYCLASE 5	ADCY5	0.0204065	1.27894
BC036927			0.0274965	1.27869
AL833529	CHROMOSOME 10 OPEN READING FRAME 72	C10ORF72	0.0290319	1.27737
AK090998			0.013769	1.2772
CB043889	GABA(A) RECEPTOR-ASSOCIATED PROTEIN	GABARAP	0.0241455	1.27708
BC015328	NEURAL PRECURSOR CELL EXPRESSED, DEVELOPMENTALLY DOWN-REGULATED 4	NEDD4	0.0264817	1.27701
AK096096			0.00327003	1.27682
BQ029124	PAIRED BOX GENE 8	PAX8	0.0199041	1.27597
BU853238	GC-RICH PROMOTER BINDING PROTEIN 1-LIKE 1	GPBP1L1	0.0438775	1.2757
AL137378			0.000440854	1.27546
BC029607			0.0411126	1.27342
NM_005039	NADH DEHYDROGENASE (UBIQUINONE) 1, ALPHA/BETA SUBCOMPLEX, 1, 8KDA	NDUFAB1	0.0305935	1.26956
R20847	ZETA-CHAIN (TCR) ASSOCIATED PROTEIN KINASE 70KDA	ZAP70	0.017507	1.26751
BQ025789	RAS RESPONSIVE ELEMENT BINDING PROTEIN 1	RREB1	0.00981669	1.26741
AA605075	SMOOTHENED HOMOLOG (DROSOPHILA)	SMO	0.0244093	1.26481
AA700444	CYTOPLASMIC FMR1 INTERACTING PROTEIN 2	CYFIP2	0.026524	1.26425
BE614553	NEUROBLASTOMA BREAKPOINT FAMILY, MEMBER 14	NBPF1	0.00443092	1.26342
NM_013937	HYALURONAN-MEDIATED MOTILITY RECEPTOR (RHAMM)	HMMR	0.0149041	1.2619
AI394502	B-CELL CLL/LYMPHOMA 7A	BCL7A	0.0301396	1.26112
AI660545	CNKSR FAMILY MEMBER 3	CNKSR3	0.0303618	1.26077
NM_014699	CYTOPLASMIC FMR1 INTERACTING PROTEIN 1	CYFIP1	0.0215026	1.26007
NM_172171	PRICKLE-LIKE 1 (DROSOPHILA)	PRICKLE1	0.0492682	1.26
AI732877	NUCLEAR LOCALIZED FACTOR 2	NLF2	0.0381206	1.25881
BQ180890	HYPOTHETICAL PROTEIN FLJ14902	LACTB	0.0221283	1.25833
CB148655	FIBRILLIN 1 (MARFAN SYNDROME)	FBN1	0.0288278	1.25748
BI493330	FBJ MURINE OSTEOSARCOMA VIRAL ONCOGENE HOMOLOG B	FOSB	0.0233154	1.25627
BF001416	TBC1 DOMAIN FAMILY, MEMBER 10A	LOC652968	0.0271221	1.25592
AL705544	SOLUTE CARRIER ORGANIC ANION TRANSPORTER FAMILY, MEMBER 3A1	SLCO3A1	0.0228404	1.25569
L02320	CALCIUM CHANNEL, VOLTAGE-DEPENDENT, L TYPE, ALPHA 1D SUBUNIT	CACNA1D	0.0193345	1.25545
AL832511	NUCLEAR RESPIRATORY FACTOR 1	NRF1	0.0384981	1.25383
BG218550	PHOSPHOMANNOMUTASE 2	PMM2	0.0384973	1.25086
BG401483	HECT DOMAIN AND RLD 2	HERC2	0.0186472	1.25081
A944807			0.00704946	1.25073
AW083777			0.0493442	1.25028
BX092402			0.0432882	1.25004
BU899282			0.0384411	1.24971
AU155285			0.0324612	1.24961
BU677295	MIDNOLIN	MIDN	0.00346612	1.24871
AK095188			0.011112	1.2485
BQ010897	SOLUTE CARRIER FAMILY 7 (CATIONIC AMINO ACID TRANSPORTER, Y+ SYSTEM), MEMBER 5	SLC7A5	0.0367071	1.24459
BQ072692	EUKARYOTIC TRANSLATION INITIATION FACTOR 3, SUBUNIT 7 ZETA, 66/67KDA	EIF3S7	0.0468324	1.24356
AA435545			0.0380956	1.24309
H71449			0.0414659	1.24273
NM_012353	DEOXYTHYMIDYLATE KINASE (THYMIDYLATE KINASE)	DTYMK	0.0370554	1.2424
H55779			0.0312246	1.24174
BM807187	HOMEOBOX B13	HOXB13	0.048564	1.24116
BM725828			0.0431096	1.23989
H78687			0.0489902	1.23957
AK024800	NUCLEAR FACTOR OF ACTIVATED T-CELLS, CYTOPLASMIC, CALCINEURIN-DEPENDENT 2	NFATC2	0.0091865	1.2389
CB410875	NEURONAL PAS DOMAIN PROTEIN 3	NPAS3	0.0483586	1.23862
BF476293	WD REPEAT, STERILE ALPHA MOTIF AND U-BOX DOMAIN CONTAINING 1	WDSUB1	0.0108564	1.23324
BG190834			0.0173372	1.23214
AW977828			0.0267566	1.23154
A951969			0.0389207	1.22918
BM561535	STEROL REGULATORY ELEMENT BINDING TRANSCRIPTION FACTOR 1	SREBF1	0.0485201	1.22672
T79178	HECT DOMAIN CONTAINING 1	HECTD1	0.0452	1.22413
R43194			0.036558	1.22402
BQ428303			0.0343501	1.22366
BX116878			0.0305297	1.22312
NM_198319	DIPEPTIDYL-PEPTIDASE 8	DPP8	0.0174759	1.22189
BX090276			0.0406592	1.22161
BU594852			0.0361678	1.21906
R40457			0.0486342	1.21783
BU602817			0.0369003	1.21752
AI088717			0.00574089	1.2169
AA776456	SRC FAMILY ASSOCIATED PHOSPHOPROTEIN 2	SCAP2	0.0415482	1.21615
NM_022141	NADH DEHYDROGENASE (UBIQUINONE) FLAVOPROTEIN 2, 24KDA	NDUFV2	0.0380855	1.21528
NM_144649	SECRETORY CARRIER MEMBRANE PROTEIN 5	SCAMP5	0.0403263	1.215
BG898200			0.0397897	1.21384
BE043544			0.0490499	1.21347
NM_001005180	APC11 ANAPHASE PROMOTING COMPLEX SUBUNIT 11 HOMOLOG (YEAST)	ANAPC11	0.047361	1.21344
AF086490	CANCER SUSCEPTIBILITY CANDIDATE 4	CASC4	0.00657045	1.20953
AF085993	KIAA0553	KIAA0553	0.028609	1.20951
AW753109	TROPOMYOSIN 1 (ALPHA)	TPM1	0.00671041	1.20727
AW265493	RAB6A, MEMBER RAS ONCOGENE FAMILY	RAB6A	0.0211783	1.20722
BX090774	HYPOTHETICAL PROTEIN LOC619208	LOC619208	0.0352908	1.20546
BG542835			0.0326132	1.19794
AI969944	SMG-7 HOMOLOG, NONSENSE MEDIATED MRNA DECAY FACTOR (C. ELEGANS)	SMG7	0.0484191	1.19319
AI690217	SIMILAR TO TUBULIN, BETA 8	LOC391692	0.0177641	1.19218
NM_145258	STIMULATED BY RETINOIC ACID 13 HOMOLOG (MOUSE)	STRA13	0.0294295	1.19062
NM_007264	RER1 RETENTION IN ENDOPLASMIC RETICULUM 1 HOMOLOG (S. CEREVISIAE)	RER1	0.0141627	1.18889
AI697796			0.0362223	1.18415
BF446777	AQUARIUS HOMOLOG (MOUSE)	AQR	0.0247631	1.18382
AW275320			0.0124829	1.18343
NM_207127	TRIPARTITE MOTIF-CONTAINING 7	TRIM7	0.0416957	1.18279
BM707147	RGS9 ANCHOR PROTEIN	RGS9BP	0.0472385	1.17932
BQ267958			0.0214146	1.17747
AK058183	HYPOTHETICAL PROTEIN LOC154449	LOC154449	0.0275935	1.16594
NM_004643	NADH DEHYDROGENASE (UBIQUINONE) 1 BETA SUBCOMPLEX, 10, 22KDA	NDUFB10	0.0425244	1.16494
AI344212			0.0477094	1.16157
NM_001001851	RIBOSOMAL PROTEIN L19	RPL19	0.04421	1.16141
AW137113			0.0461918	1.14975
BC015783			0.0450939	1.14887
NM_178516	CHROMOSOME 8 OPEN READING FRAME 36	C8ORF36	0.0438254	1.14246
BQ678338	FAMILY WITH SEQUENCE SIMILARITY 91, MEMBER A1	FAM91A1	0.0302922	1.13991
BQ219633	CHLORIDE CHANNEL CLIC-LIKE 1	CLCC1	0.0437763	1.13576
H49260			0.0330003	1.12941
BE466903	NEUROBLASTOMA BREAKPOINT FAMILY, MEMBER 14	NBPF15	0.0448296	1.12486
NM_004655	PET112-LIKE (YEAST)	PET112L	0.0420659	1.10717
AA884583			0.0351394	-1.05772
AL832569	HYPOTHETICAL PROTEIN LOC92973	LOC92973	0.0476228	-1.07297
N91961	SOLUBLE LIVER ANTIGEN/LIVER PANCREAS ANTIGEN	SLA/LP	0.0337969	-1.09032
T87517	ZYG-11 HOMOLOG A (C. ELEGANS)	ZYG11A	0.0471439	-1.12795
AW366590	RAS-GTPASE-ACTIVATING PROTEIN SH3-DOMAIN-BINDING PROTEIN	G3BP	0.0296297	-1.13033
AI652864	HYPOTHETICAL PROTEIN LOC149401	LOC149401	0.0349913	-1.13039
AA019862			0.0145488	-1.13416
AB037753	F-BOX PROTEIN 42	FBXO42	0.0267126	-1.13995
NM_198445	ZINC FINGER, DHHC-TYPE CONTAINING 16	ZDHHC16	0.0306395	-1.15119
BF062628			0.0351002	-1.15205
AW972084	SMOOTH MUSCLE MYOSIN HEAVY CHAIN 11 ISOFORM SM1-LIKE	LOC129285	0.0414926	-1.16295
NM_000191	BLOOM SYNDROME	BLM	0.00422556	-1.16919
AK095658			0.0105228	-1.17254
NM_007220	KINESIN FAMILY MEMBER 2C	KIF2C	0.0424685	-1.17622
T65932			0.00706521	-1.17668
NM_018953	NUCLEAR TRANSPORT FACTOR 2-LIKE EXPORT FACTOR 2	NXT2	0.0121453	-1.18333
BU180498	ENOYL-COENZYME A, HYDRATASE/3-HYDROXYACYL COENZYME A DEHYDROGENASE	EHHADH	0.0192011	-1.18592
NM_032053	CYCLIN B1	CCNB1	0.0445845	-1.18717
NM_000988	RIBOSOMAL PROTEIN L7	RPL7	0.0384014	-1.19247
BG028695			0.0125889	-1.19489
NM_005801	TRANSCRIPTION ELONGATION FACTOR B (SIII), POLYPEPTIDE 1 (15KDA, ELONGIN C)	TCEB1	0.0343071	-1.19509
AI791135	IQ MOTIF CONTAINING E	IQCE	0.0415073	-1.19704
AI022715	CHROMOSOME 6 OPEN READING FRAME 170	C6ORF170	0.0451233	-1.19799
BX108635	NUCLEAR RECEPTOR CO-REPRESSOR 1	NCOR1	0.0419519	-1.20215
NM_005448	GUANINE NUCLEOTIDE BINDING PROTEIN (G PROTEIN), GAMMA 5	GNG5	0.0440689	-1.21003
CN414940			0.0221716	-1.21118
NM_021794	KIAA1641	KIAA1641	0.00043039	-1.21219
BX105849	RETINOBLASTOMA-LIKE 1 (P107)	RBL1	0.0372682	-1.21494
AI674772	TRANSCRIPTION FACTOR 4	TCF4	0.024163	-1.21734
AI985168	WD REPEAT DOMAIN 16	WDR16	0.0203447	-1.22057
BX110494			0.0101753	-1.22202
NM_002812	PROTEASOME (PROSOME, MACROPAIN) SUBUNIT, ALPHA TYPE, 4	PSMA4	0.00662339	-1.22723
AW137211			0.013209	-1.22863
CB854715	HYPOTHETICAL PROTEIN FLJ20813	ZNF587	0.0250374	-1.23238
AK124717	HYPOTHETICAL GENE LOC554363	LOC554363	0.0407047	-1.23239
BF197414	ANKYRIN REPEAT DOMAIN 10	ANKRD10	0.0202517	-1.23304
NM_012333	TAR DNA BINDING PROTEIN	TARDBP	0.0457696	-1.23414
AF153482			0.0413472	-1.23461
BM973192	UNC-51-LIKE KINASE 1 (C. ELEGANS)	ULK1	0.0400116	-1.23605
H49712			0.0338775	-1.23661
Y11710	ATP SYNTHASE MITOCHONDRIAL F1 COMPLEX ASSEMBLY FACTOR 1	ATPAF1	0.0124688	-1.24
AI014965	ASPARAGINYL-TRNA SYNTHETASE 2 (MITOCHONDRIAL)(PUTATIVE)	NARS2	0.0371132	-1.24072
BU075900	HYPOTHETICAL PROTEIN LOC196913	LOC196913	0.0434454	-1.2445
NM_000174	ADENYLOSUCCINATE LYASE	ADSL	0.0361223	-1.24465
NM_005230	FIBROBLAST GROWTH FACTOR BINDING PROTEIN 1	FGFBP1	0.0185692	-1.24652
NM_015560	UNC-84 HOMOLOG B (C. ELEGANS)	UNC84B	0.00241803	-1.24976
NM_006253	PROTEIN ARGININE METHYLTRANSFERASE 5	PRMT5	0.0224551	-1.25016
NM_019848	GUANINE NUCLEOTIDE BINDING PROTEIN (G PROTEIN), GAMMA 12	GNG12	0.0270884	-1.2517
NM_024740	HYPOTHETICAL PROTEIN FLJ21901	FLJ21901	0.0396579	-1.25382
NM_013280	PHOSPHATIDYLINOSITOL TRANSFER PROTEIN, BETA	PITPNB	0.00539805	-1.2551
BC028186	HYPOTHETICAL GENE SUPPORTED BY BC028186	LOC401068	0.0250542	-1.25621
AA626257			0.0329596	-1.25639
BX106122			0.0168379	-1.2583
AL048376			0.0320514	-1.25892
BI010591	X-RAY RADIATION RESISTANCE ASSOCIATED 1	XRRA1	0.0159512	-1.26228
AI608639	CONTACTIN ASSOCIATED PROTEIN-LIKE 5	CNTNAP5	0.0330101	-1.26342
NM_017697	NUCLEOPORIN 54KDA	NUP54	0.0369588	-1.26372
NM_005702	LAMININ, ALPHA 5	LAMA5	0.00072528	-1.26634
NM_032816	TUBULIN, ALPHA, UBIQUITOUS	TUBA6	0.0341716	-1.27079
NM_182616	PEROXIREDOXIN 1	PRDX1	0.0355624	-1.27174
NM_147190	DNAJ (HSP40) HOMOLOG, SUBFAMILY C, MEMBER 19	DNAJC19	0.032654	-1.27269
NM_003321	SIGNAL RECOGNITION PARTICLE 9KDA	SRP9	0.0384738	-1.2733
NM_002315	HIGH-MOBILITY GROUP BOX 2	HMGB2	0.0354999	-1.2749
NM_004552	GENERAL TRANSCRIPTION FACTOR IIA, 2, 12KDA	GTF2A2	0.037668	-1.27499
AK090443	CREB REGULATED TRANSCRIPTION COACTIVATOR 3	CRTC3	0.0387872	-1.27855
AI221776	SIMILAR TO ZINC FINGER PROTEIN 43 (HTF6)	LOC440519	0.0260239	-1.27888
NM_001641	EUKARYOTIC TRANSLATION INITIATION FACTOR 4A, ISOFORM 1	EIF4A1	0.0468851	-1.27907
BX648539	POTASSIUM CHANNEL TETRAMERISATION DOMAIN CONTAINING 7	KCTD7	0.0440688	-1.282
AA724087	SOLUTE CARRIER FAMILY 2 (FACILITATED GLUCOSE TRANSPORTER), MEMBER 9	SLC2A9	0.0481722	-1.28223
NM_014755	PROTEASOME (PROSOME, MACROPAIN) ACTIVATOR SUBUNIT 4	PSME4	0.0326882	-1.28499
BX117275	OUTER DENSE FIBER OF SPERM TAILS 2-LIKE	ODF2L	0.0402943	-1.28629
AA557553	KIAA0509 PROTEIN	KIAA0509	0.0358159	-1.28683
NM_006767	SGT1, SUPPRESSOR OF G2 ALLELE OF SKP1 (S. CEREVISIAE)	SUGT1	0.014254	-1.28692
AI243693	COACTIVATOR ASSOCIATED ARGININE METHYLTRANSFERASE 1-LIKE	CARM1L	0.0228704	-1.28758
AA978128	FERM, RHOGEF AND PLECKSTRIN DOMAIN PROTEIN 2	FARP2	0.0369413	-1.29077
BC035154			0.0395109	-1.2912
BC029400	TITIN	TTN	0.0390874	-1.29168
NM_004604	MICROSOMAL GLUTATHIONE S-TRANSFERASE 3	MGST3	0.0378045	-1.29552
NM_015952	HIRA INTERACTING PROTEIN 5	HIRIP5	0.0447902	-1.29567
AK023306	MYOSIN IXA	MYO9A	0.0101053	-1.30044
NM_005994	BREAST CARCINOMA AMPLIFIED SEQUENCE 2	BCAS2	0.020383	-1.30172
H19463	CHROMOSOME 4 OPEN READING FRAME 15	C4ORF15	0.0314689	-1.30562
NM_031866	MITOCHONDRIAL RIBOSOMAL PROTEIN S15	MRPS15	0.00901309	-1.31042
BF196953	GLUTATHIONE S-TRANSFERASE M1	GSTM1	0.0105653	-1.31304
NM_152729	CHROMOSOME 14 OPEN READING FRAME 172	C14ORF172	0.049471	-1.31305
BF956318			0.0376582	-1.31435
BF512807	LIKELY ORTHOLOG OF MOUSE JUNCTION-ENRICHED AND ASSOCIATED PROTEIN	AMOTL1	0.0479575	-1.31511
R54003	MUTS HOMOLOG 3 (E. COLI)	MSH3	0.0344411	-1.31638
BC040727	FRUCTOSAMINE 3 KINASE	FN3K	0.020946	-1.31729
CD366866			0.015725	-1.31805
NM_152232	MITOCHONDRIAL RIBOSOMAL PROTEIN L35	MRPL35	0.00289349	-1.31946
NM_016077	SPLICING FACTOR 3B, 14 KDA SUBUNIT	SF3B14	0.0249189	-1.32295
NM_000970	HISTAMINE RECEPTOR H1	HRH1	0.017321	-1.32313
NM_002794	MITOGEN-ACTIVATED PROTEIN KINASE 9	MAPK9	0.045347	-1.32332
N64516	KIAA1371 PROTEIN	KIAA1109	0.0315208	-1.32414
NM_015933	POLYMERASE (DNA-DIRECTED), DELTA INTERACTING PROTEIN 2	POLDIP2	0.00503417	-1.32573
BF510699	5,10-METHENYLTETRAHYDROFOLATE SYNTHETASE (5-FORMYLTETRAHYDROFOLATE CYCLO-LIGASE)	MTHFS	0.0341093	-1.32599
AI056889			0.016814	-1.32631
NM_017802	CHROMOSOME 21 OPEN READING FRAME 91	C21ORF91	0.0123418	-1.32775
BM686960	MYOTUBULARIN RELATED PROTEIN 4	MTMR4	0.00851473	-1.32834
AI114492	MAJOR VAULT PROTEIN	MVP	0.0135105	-1.32838
AV702101			0.0291957	-1.32978
NM_006294	NUCLEAR FACTOR OF ACTIVATED T-CELLS, CYTOPLASMIC, CALCINEURIN-DEPENDENT 1	NFATC1	0.00709778	-1.33028
NM_173825	CALCIUM/CALMODULIN-DEPENDENT PROTEIN KINASE (CAM KINASE) II GAMMA	CAMK2G	0.0493066	-1.33065
NM_005683	ISOCITRATE DEHYDROGENASE 3 (NAD+) ALPHA	IDH3A	0.036913	-1.33253
NM_014652	DEOXYNUCLEOTIDYLTRANSFERASE, TERMINAL, INTERACTING PROTEIN 2	DNTTIP2	0.0371712	-1.33364
NM_001005163	PIM-3 ONCOGENE	PIM3	0.0154324	-1.33443
BF513629	RIBOSOMAL PROTEIN L36A	RPL36A	0.0321504	-1.33463
NM_004092	TYROSINE KINASE, NON-RECEPTOR, 1	TNK1	0.0290512	-1.33587
AW134943			0.0145793	-1.33635
AL354613	TRANSMEMBRANE PROTEIN 48	TMEM48	0.0409178	-1.33708
NM_144566	SECRETORY CARRIER MEMBRANE PROTEIN 4	SCAMP4	0.0445033	-1.33757
BQ187536	RAS-RELATED GTP BINDING D	RRAGD	0.0482823	-1.33785
NM_182584	RING FINGER PROTEIN 166	RNF166	0.0399789	-1.33823
AL137430	HYPOTHETICAL PROTEIN LOC283070	LOC283070	0.0370289	-1.33986
NM_005388	CYCLIN-DEPENDENT KINASE INHIBITOR 3 (CDK2-ASSOCIATED DUAL SPECIFICITY PHOSPHATASE)	CDKN3	0.0130823	-1.34011
NM_080670	SET AND MYND DOMAIN CONTAINING 4	SMYD4	0.0325281	-1.34349
NM_016491	G-2 AND S-PHASE EXPRESSED 1	GTSE1	0.0118598	-1.3437
AI653095	F-BOX PROTEIN 45	FBXO45	0.0188552	-1.34375
NM_144999	COILED-COIL DOMAIN CONTAINING 43	CCDC43	0.0335314	-1.34406
NM_014641	RAB GUANINE NUCLEOTIDE EXCHANGE FACTOR (GEF) 1	RABGEF1	0.025715	-1.34446
NM_004698	SEPTIN 4	SEPT4	0.0474046	-1.34495
NM_005005	ZINC FINGER PROTEIN 36, C3H TYPE-LIKE 1	ZFP36L1	0.00802855	-1.34557
R64089	CYTOPLASMIC FMR1 INTERACTING PROTEIN 2	CYFIP2	0.038893	-1.34709
AA506051			0.0144216	-1.34753
NM_000977	IMP (INOSINE MONOPHOSPHATE) DEHYDROGENASE 1	IMPDH1	0.0267491	-1.34872
NM_178841	RAB, MEMBER OF RAS ONCOGENE FAMILY-LIKE 3	RABL3	0.0488156	-1.34889
NM_015534	FAMILY WITH SEQUENCE SIMILARITY 62 (C2 DOMAIN CONTAINING), MEMBER A	FAM62A	0.0198622	-1.34961
AK097988	PROTOCADHERIN BETA 16	PCDHB16	0.0146957	-1.35173
NM_001002245	RIBOSOMAL PROTEIN L27	RPL27	0.0239671	-1.35196
NM_015958	CHROMOSOME 2 OPEN READING FRAME 25	C2ORF25	0.0415479	-1.35338
AW291217	HYPOTHETICAL PROTEIN FLJ37464	FLJ37464	0.00987878	-1.35438
NM_017853	MYOTUBULARIN RELATED PROTEIN 8	MTMR8	0.0264536	-1.35533
NM_024117	CENTROMERE PROTEIN H	CENPH	0.021289	-1.35609
NM_016400	POLYMERASE (RNA) III (DNA DIRECTED) POLYPEPTIDE K, 12.3 KDA	POLR3K	0.0476465	-1.35858
NM_003153	FASCIN HOMOLOG 1, ACTIN-BUNDLING PROTEIN (STRONGYLOCENTROTUS PURPURATUS)	FSCN1	0.0257157	-1.36019
NM_001707	ATPASE, NA+/K+ TRANSPORTING, BETA 3 POLYPEPTIDE	ATP1B3	0.0298433	-1.3616
NM_017873	RNA BINDING MOTIF PROTEIN 35A	RBM35A	0.0180087	-1.36231
NM_014608	SESTRIN 1	SESN1	0.0441521	-1.37041
W80696	TUBULIN, GAMMA 1	TUBG1	0.00428277	-1.37054
NM_182620	2-AMINOADIPIC 6-SEMIALDEHYDE DEHYDROGENASE	AASDH	0.0380182	-1.3739
NM_032704	TUBULIN, BETA 6	TUBB6	0.0151066	-1.37601
NM_004773	CHROMOSOME 21 OPEN READING FRAME 33	C21ORF33	0.00180328	-1.37607
NM_002635	O-6-METHYLGUANINE-DNA METHYLTRANSFERASE	MGMT	0.0246002	-1.37883
BU567293			0.0132025	-1.38111
NM_024940	HYPOTHETICAL PROTEIN FLJ21816	FLJ21816	0.00140124	-1.38522
NM_006704	THIOREDOXIN-LIKE 2	TXNL2	0.0389438	-1.38589
NM_003302	SMALL NUCLEAR RIBONUCLEOPROTEIN POLYPEPTIDE F	SNRPF	0.0141618	-1.38712
AI827609	HYPOTHETICAL PROTEIN FLJ33641	FLJ33641	0.0159801	-1.388
NM_002370	KARYOPHERIN ALPHA 1 (IMPORTIN ALPHA 5)	KPNA1	0.00450919	-1.38809
BF515364	UNC-84 HOMOLOG A (C. ELEGANS)	UNC84A	0.0191697	-1.38874
NM_032353	POLYMERASE (DNA-DIRECTED), DELTA INTERACTING PROTEIN 3	POLDIP3	0.0178906	-1.38939
NM_024866	YRDC DOMAIN CONTAINING (E. COLI)	YRDC	0.00191027	-1.39065
BF513981	HYPOTHETICAL PROTEIN FLJ33708	RP3-398D13.1	0.0238906	-1.39125
NM_000026	RAB GTPASE ACTIVATING PROTEIN 1-LIKE	RABGAP1L	0.00197444	-1.39159
BQ010656			0.0158231	-1.39209
M80629	VAMP (VESICLE-ASSOCIATED MEMBRANE PROTEIN)-ASSOCIATED PROTEIN A, 33KDA	VAPA	0.0351943	-1.39318
NM_005396	CHOLINERGIC RECEPTOR, NICOTINIC, GAMMA	CHRNG	0.00363882	-1.39391
NM_014300	SSU72 RNA POLYMERASE II CTD PHOSPHATASE HOMOLOG (YEAST)	SSU72	0.0121078	-1.39484
CF596222	RING FINGER PROTEIN 152	RNF152	0.0324065	-1.39522
NM_018841	ENOYL COENZYME A HYDRATASE DOMAIN CONTAINING 1	ECHDC1	0.0275579	-1.39592
NM_023005	SURVIVAL OF MOTOR NEURON 1, TELOMERIC	SMN2	0.028296	-1.39877
NM_032706	CYCLIN-DEPENDENT KINASE 2-INTERACTING PROTEIN	CINP	0.0487204	-1.39911
CR624749	DEVELOPMENT AND DIFFERENTIATION ENHANCING FACTOR 1	DDEF1	0.0328163	-1.39935
NM_020368	MITOCHONDRIAL RIBOSOMAL PROTEIN S22	MRPS22	0.00199432	-1.40219
NM_032311	PROTOCADHERIN GAMMA SUBFAMILY A, 4	PCDHGA4	0.0186499	-1.4024
NM_004404	CHROMOSOME 8 OPEN READING FRAME 1	C8ORF1	0.0169783	-1.40477
NM_006263	MANNOSIDASE, ALPHA, CLASS 2A, MEMBER 2	MAN2A2	0.00958026	-1.40589
NM_014382	YME1-LIKE 1 (S. CEREVISIAE)	YME1L1	0.0330561	-1.40605
NM_001675	FILAMIN B, BETA (ACTIN BINDING PROTEIN 278)	FLNB	0.0384712	-1.40674
AW572893			0.0449907	-1.40746
NM_002137	H2A HISTONE FAMILY, MEMBER Z	H2AFZ	0.0124471	-1.41044
N95396	MUSKELIN 1, INTRACELLULAR MEDIATOR CONTAINING KELCH MOTIFS	MKLN1	0.0438425	-1.41182
BM473202			0.0159516	-1.41224
N29903	RIBOSOMAL PROTEIN S26	RPS26E	0.00957544	-1.41319
NM_006266	CAPPING PROTEIN (ACTIN FILAMENT) MUSCLE Z-LINE, ALPHA 2	CAPZA2	0.012805	-1.41337
NM_022902	LEUCINE PROLINE-ENRICHED PROTEOGLYCAN (LEPRECAN) 1	LEPRE1	0.0216231	-1.41384
NM_006384	UBIQUINOL-CYTOCHROME C REDUCTASE BINDING PROTEIN	UQCRB	0.0178092	-1.41436
NM_002789	PROTEOLIPID PROTEIN 2 (COLONIC EPITHELIUM-ENRICHED)	PLP2	0.035744	-1.41454
NM_031420	PROTEIN PHOSPHATASE 1, REGULATORY (INHIBITOR) SUBUNIT 14C	PPP1R14C	0.0474492	-1.41522
NM_003000	PEROXISOMAL BIOGENESIS FACTOR 19	PEX19	0.0325132	-1.41594
NM_014183	CHROMOSOME 11 OPEN READING FRAME 51	C11ORF51	0.0478083	-1.41765
BU622435			0.0328771	-1.41927
NM_016940	POLY(A) BINDING PROTEIN INTERACTING PROTEIN 2	PAIP2	0.0469	-1.41934
NM_172131	TRANSCRIPT EXPRESSED DURING HEMATOPOIESIS 2	MGC33894	0.0172512	-1.41956
NM_002816	PROTEASOME (PROSOME, MACROPAIN) SUBUNIT, ALPHA TYPE, 5	PSMA5	0.0464834	-1.41981
BX090181			0.00789392	-1.41988
NM_001030	RIBOSOMAL PROTEIN S7	RPS7	0.00459301	-1.42522
NM_002786	ORNITHINE AMINOTRANSFERASE-LIKE 1	OATL1	0.0438451	-1.42522
NM_006093	UBIQUINOL-CYTOCHROME C REDUCTASE HINGE PROTEIN	UQCRH	0.0119713	-1.42525
NM_003172	SMALL NUCLEAR RIBONUCLEOPROTEIN POLYPEPTIDE A'	SNRPA1	0.0347563	-1.42577
NM_133375	MAS-RELATED GPR, MEMBER X3	MRGPRX3	0.0302672	-1.42664
AK093346			0.0184907	-1.4268
NM_025195	HYPOTHETICAL PROTEIN FLJ13611	FLJ13611	0.0308225	-1.42703
NM_002913	PROTEASOME (PROSOME, MACROPAIN) SUBUNIT, BETA TYPE, 6	PSMB6	0.0361222	-1.42803
NM_004068	SUPPRESSION OF TUMORIGENICITY 13 (COLON CARCINOMA) (HSP70 INTERACTING PROTEIN)	ST13	0.0043731	-1.42821
NM_004132	BYSTIN-LIKE	BYSL	0.0032465	-1.43111
NM_032351	FAMILY WITH SEQUENCE SIMILARITY 96, MEMBER A	FAM96A	0.0279573	-1.43193
W56516	DKFZP727C091 PROTEIN	KIAA1267	0.0432523	-1.43237
NM_153706	COPINE II	CPNE2	0.00151269	-1.43278
C01852	FOS-LIKE ANTIGEN 2	FOSL2	0.0122341	-1.43385
NM_182470	CHROMOSOME 6 OPEN READING FRAME 1	C6ORF1	0.0491469	-1.43476
NM_000629	MUTL HOMOLOG 1, COLON CANCER, NONPOLYPOSIS TYPE 2 (E. COLI)	MLH1	0.0189384	-1.43567
NM_014915	KINETOCHORE ASSOCIATED 1	KNTC1	0.0170787	-1.43702
NM_000987	RIBOSOMAL PROTEIN L6	RPL6	0.0417801	-1.4374
AA676964			0.0184133	-1.43801
NM_001537	ADAPTOR-RELATED PROTEIN COMPLEX 3, SIGMA 1 SUBUNIT	AP3S1	0.0258283	-1.43822
BU627040			0.0266534	-1.44045
BQ020279	CHROMOSOME 16 OPEN READING FRAME 45	C16ORF45	0.00450331	-1.441
NM_015947	G PATCH DOMAIN AND KOW MOTIFS	GPKOW	0.00683304	-1.44388
CK904031			0.00638478	-1.44466
D86971	HYPOTHETICAL PROTEIN LOC130355	LOC130355	0.0484416	-1.44529
AK129602			0.000665711	-1.44613
NM_004548	FUCOSYLTRANSFERASE 8 (ALPHA (1,6) FUCOSYLTRANSFERASE)	FUT8	0.0207699	-1.44671
NM_014018	FIBRONECTIN LEUCINE RICH TRANSMEMBRANE PROTEIN 1	FLRT1	0.0246454	-1.447
NM_007375	PRA1 DOMAIN FAMILY, MEMBER 2	PRAF2	0.00137451	-1.44811
BX115099			0.00724593	-1.44873
NM_002710	NADH DEHYDROGENASE (UBIQUINONE) FE-S PROTEIN 4, 18KDA (NADH-COENZYME Q REDUCTASE)	NDUFS4	0.0460104	-1.44924
NM_032345	UTP15, U3 SMALL NUCLEOLAR RIBONUCLEOPROTEIN, HOMOLOG (YEAST)	UTP15	0.00234143	-1.44969
NM_030949	HOMEOBOX A3	HOXA3	0.0461757	-1.45061
NM_032139	WILLIAMS-BEUREN SYNDROME CHROMOSOME REGION 1	WBSCR1	0.015521	-1.45125
NM_020217			0.0330738	-1.45139
NM_004039	DOLICHYL-PHOSPHATE MANNOSYLTRANSFERASE POLYPEPTIDE 1, CATALYTIC SUBUNIT	DPM1	0.0437789	-1.45231
NM_018704	KIAA1598	KIAA1598	0.00784057	-1.45382
NM_005001	CCR4-NOT TRANSCRIPTION COMPLEX, SUBUNIT 8	CNOT8	0.0255643	-1.45456
NM_005648	SMC4 STRUCTURAL MAINTENANCE OF CHROMOSOMES 4-LIKE 1 (YEAST)	SMC4L1	0.000238773	-1.45516
AW451364			0.0158418	-1.45549
NM_004939	ZINC FINGER, HIT TYPE 3	ZNHIT3	0.0424004	-1.45564
BX491841	A KINASE (PRKA) ANCHOR PROTEIN 2	PALM2-AKAP2	0.0160379	-1.45759
NM_080738	ALPHA-KINASE 2	ALPK2	0.0167866	-1.45799
NM_001096	RIBOSOMAL PROTEIN S15A	RPS15A	0.0385202	-1.45864
NM_006402	RAN, MEMBER RAS ONCOGENE FAMILY	RAN	0.00990074	-1.45973
NM_002857	PROTEASOME (PROSOME, MACROPAIN) SUBUNIT, BETA TYPE, 2	PSMB2	0.0474695	-1.45981
NM_006519	PHOSPHORIBOSYLAMINOIMIDAZOLE CARBOXYLASE, PHOSPHORIBOSYLAMINOIMIDAZOLE SUCCINOCARBOXAMIDE SYNTHETASE	PAICS	0.0348991	-1.46086
NM_006452	NUCLEOLAR PROTEIN 5A (56KDA WITH KKE/D REPEAT)	NOL5A	0.0185303	-1.46287
NM_032472	MITOCHONDRIAL RIBOSOMAL PROTEIN L45	MRPL45	0.0413759	-1.46364
NM_005274	REC8-LIKE 1 (YEAST)	REC8L1	0.0229017	-1.46392
NM_033022	CIRRHOSIS, AUTOSOMAL RECESSIVE 1A (CIRHIN)	CIRH1A	0.014246	-1.46411
NM_002512	MCM3 MINICHROMOSOME MAINTENANCE DEFICIENT 3 (S. CEREVISIAE)	MCM3	0.00203851	-1.4657
NM_198044	HYPOTHETICAL PROTEIN FLJ35955	C15ORF38	0.00862777	-1.46701
NM_018838	CHROMOSOME 16 OPEN READING FRAME 60	C16ORF60	0.0281614	-1.46794
AL117471	GUANINE NUCLEOTIDE BINDING PROTEIN (G PROTEIN), BETA 5	GNB5	0.011304	-1.46819
NM_019059	NADH DEHYDROGENASE (UBIQUINONE) 1 ALPHA SUBCOMPLEX, 12	NDUFA12	0.0322759	-1.46999
NM_004824	DEAD (ASP-GLU-ALA-ASP) BOX POLYPEPTIDE 21	DDX21	0.0372954	-1.47057
W20132	CCAAT/ENHANCER BINDING PROTEIN (C/EBP), GAMMA	CEBPG	0.0451564	-1.47268
NM_177979	CHROMOSOME 15 OPEN READING FRAME 21	C15ORF21	0.0437495	-1.47278
NM_016070	EXOSOME COMPONENT 1	EXOSC1	0.0493415	-1.4728
NM_014328	TRANSMEMBRANE 4 L SIX FAMILY MEMBER 1	TM4SF1	0.0368284	-1.47306
NM_014362	RING-BOX 1	RBX1	0.0114343	-1.47419
NM_001003	RIBOSOMAL PROTEIN L35A	RPL35A	0.0341373	-1.47438
NM_015416	ANKYRIN REPEAT DOMAIN 26	ANKRD26	0.0376176	-1.47526
NM_144607	CHROMOSOME 7 OPEN READING FRAME 30	C7ORF30	0.0327537	-1.47566
NM_016144	RIBOSOMAL PROTEIN L26-LIKE 1	RPL26L1	0.0365686	-1.47574
NM_018216	PRP38 PRE-MRNA PROCESSING FACTOR 38 (YEAST) DOMAIN CONTAINING B	PRPF38B	0.0114371	-1.476
NM_001414	BACULOVIRAL IAP REPEAT-CONTAINING 5 (SURVIVIN)	BIRC5	0.0472947	-1.47701
NM_032368	WITHIN BGCN HOMOLOG (DROSOPHILA)	WIBG	0.00313703	-1.47918
NM_203297	FLJ45909 PROTEIN	FLJ45909	0.00953333	-1.48104
NM_012208	PARKINSON DISEASE (AUTOSOMAL RECESSIVE, EARLY ONSET) 7	PARK7	0.0407506	-1.48109
NM_006839	U2(RNU2) SMALL NUCLEAR RNA AUXILIARY FACTOR 1	U2AF1	0.00428578	-1.48207
NM_144609	HYPOTHETICAL PROTEIN BC017169	LOC91137	0.0126262	-1.48234
NM_014248	DYNEIN LIGHT CHAIN 2A	DYNLRB1	0.0160381	-1.48251
NM_015698	SIN3 HOMOLOG A, TRANSCRIPTION REGULATOR (YEAST)	SIN3A	0.0477564	-1.48285
NM_198952	COP9 CONSTITUTIVE PHOTOMORPHOGENIC HOMOLOG SUBUNIT 8 (ARABIDOPSIS)	COPS8	0.0166941	-1.48344
NM_032999	HYPOTHETICAL PROTEIN FLJ14640	FLJ14640	0.0386042	-1.48405
BF432707	SERINE/THREONINE KINASE 38	STK38	0.0218659	-1.48674
AV728515	RALA BINDING PROTEIN 1	RALBP1	0.0171009	-1.48705
NM_001001330	RIBOSOMAL PROTEIN L18A	RPL18A	0.00882488	-1.48745
NM_003998	CYCLIN K	CCNK	0.00843385	-1.48764
NM_024675	HSPB (HEAT SHOCK 27KDA) ASSOCIATED PROTEIN 1	HSPBAP1	0.000830086	-1.48796
NM_006600	SERYL-TRNA SYNTHETASE	SARS	0.00724627	-1.49106
NM_014454	3-HYDROXYISOBUTYRYL-COENZYME A HYDROLASE	HIBCH	0.0227573	-1.49128
NM_032635	PEPTIDYLPROLYL ISOMERASE (CYCLOPHILIN)-LIKE 3	PPIL3	0.0248338	-1.49131
NM_001893	CDC28 PROTEIN KINASE REGULATORY SUBUNIT 1B	CKS1B	0.0194759	-1.49155
NM_004649	NADH DEHYDROGENASE (UBIQUINONE) FE-S PROTEIN 5, 15KDA (NADH-COENZYME Q REDUCTASE)	NDUFS5	0.0491898	-1.49195
NM_000980	MONOAMINE OXIDASE B	MAOB	0.00960632	-1.4924
AW291532			0.00889123	-1.4935
NM_024622	HYPOTHETICAL PROTEIN MGC3731	MGC3731	0.0295189	-1.49502
NM_004926	EUKARYOTIC TRANSLATION TERMINATION FACTOR 1	ETF1	0.0112989	-1.49512
NM_004492	DEAD (ASP-GLU-ALA-ASP) BOX POLYPEPTIDE 5	DDX5	0.00902061	-1.49629
NM_021024			0.00689371	-1.49752
N74202	FAMILY WITH SEQUENCE SIMILARITY 62 (C2 DOMAIN CONTAINING) MEMBER B	FAM62B	0.0205858	-1.49886
NM_000688	CD55 ANTIGEN, DECAY ACCELERATING FACTOR FOR COMPLEMENT (CROMER BLOOD GROUP)	CD55	0.0169056	-1.50051
NM_020126	FAMILY WITH SEQUENCE SIMILARITY 64, MEMBER A	FAM64A	0.00516519	-1.50103
NM_006430	CALCIUM AND INTEGRIN BINDING 1 (CALMYRIN)	CIB1	0.030631	-1.50201
NM_024640	PHOSPHATIDYLGLYCEROPHOSPHATE SYNTHASE 1	PGS1	0.0232507	-1.50228
NM_020313	ARYL HYDROCARBON RECEPTOR NUCLEAR TRANSLOCATOR-LIKE 2	ARNTL2	0.0130087	-1.50247
NM_003794	DENSITY-REGULATED PROTEIN	DENR	0.0308428	-1.50279
BM986926	CHROMOSOME 11 OPEN READING FRAME 30	C11ORF30	0.0256342	-1.50587
NM_024417	POTASSIUM CHANNEL TETRAMERISATION DOMAIN CONTAINING 15	KCTD15	0.0413632	-1.50591
NM_014188	METHYLTRANSFERASE LIKE 5	METTL5	0.0282951	-1.50598
NM_032830	RETICULON 4 INTERACTING PROTEIN 1	RTN4IP1	0.0494814	-1.50651
NM_031992	URIDINE-CYTIDINE KINASE 1	UCK1	0.0038665	-1.50675
NM_016037	ACTIVATING SIGNAL COINTEGRATOR 1 COMPLEX SUBUNIT 1	ASCC1	0.0262506	-1.50806
NM_144988	ZINC FINGER PROTEIN 700	ZNF700	0.0169847	-1.5082
NM_003574	HISTONE 1, H3A	HIST1H3G	0.0105238	-1.51123
NM_024576	MITOGEN-ACTIVATED PROTEIN KINASE ASSOCIATED PROTEIN 1	MAPKAP1	0.0387021	-1.51126
NM_016391	ATP BINDING DOMAIN 1 FAMILY, MEMBER C	ATPBD1C	0.0329717	-1.51155
BU681491			0.015116	-1.51222
A312184	TRANSLOCATION PROTEIN 1	TLOC1	0.00805773	-1.51238
NM_024419	SECIS BINDING PROTEIN 2	SECISBP2	0.0490127	-1.51484
NM_002811	PROTEASOME (PROSOME, MACROPAIN) SUBUNIT, ALPHA TYPE, 2	PSMA2	0.0245964	-1.51503
BC040564	SARCOMA ANTIGEN NY-SAR-48	NY-SAR-48	0.0228354	-1.51635
NM_020365	CHROMOSOME 16 OPEN READING FRAME 61	C16ORF61	0.00681789	-1.51679
NM_014389	SIMILAR TO C. ELEGENS HYPOTHETICAL 55.2 KD PROTEIN F16A11.2	HSPC117	0.0463024	-1.51848
NM_052928	ZINC FINGER CCHC-TYPE AND RNA BINDING MOTIF 1	ZCRB1	0.000320663	-1.5187
NM_001863	BONE MORPHOGENETIC PROTEIN 7 (OSTEOGENIC PROTEIN 1)	BMP7	0.00036114	-1.5193
NM_003095	SET TRANSLOCATION (MYELOID LEUKEMIA-ASSOCIATED)	SET	0.0220057	-1.52025
NM_022334	ADAM METALLOPEPTIDASE DOMAIN 30	ADAM30	0.0476894	-1.52183
NM_002208	MAJOR HISTOCOMPATIBILITY COMPLEX, CLASS II, DQ ALPHA 1	HLA-DQA2	0.0109753	-1.52354
AK055375	UBIQUITIN SPECIFIC PEPTIDASE 10	USP10	0.0451304	-1.52504
NM_005726	RIBOSOMAL PROTEIN S14	RPS14	0.0123005	-1.52579
NM_016587	TRANSMEMBRANE PROTEIN 85	TMEM85	0.0471698	-1.52754
U47686	STAPHYLOCOCCAL NUCLEASE DOMAIN CONTAINING 1	SND1	0.0113729	-1.52758
NM_006513	CHAPERONIN CONTAINING TCP1, SUBUNIT 4 (DELTA)	CCT4	0.0471269	-1.52758
NM_016046	RWD DOMAIN CONTAINING 1	RWDD1	0.041518	-1.52982
AK123617			0.0341672	-1.53097
NM_016226	DNA REPLICATION COMPLEX GINS PROTEIN PSF2	PFS2	0.0094939	-1.53308
NM_198087	FAMILY WITH SEQUENCE SIMILARITY 33, MEMBER A	FAM33A	0.00610235	-1.5349
NM_173466			0.0479358	-1.5353
NM_025097	ADRENOMEDULLIN 2	ADM2	0.0195939	-1.53568
AF119663	GUANINE NUCLEOTIDE BINDING PROTEIN (G PROTEIN), GAMMA 12	GNG12	0.0385828	-1.53599
NM_017939	HYPOTHETICAL PROTEIN FLJ20397	FLJ20397	0.0152521	-1.53654
NM_002790	PROTEIN PHOSPHATASE 1, CATALYTIC SUBUNIT, GAMMA ISOFORM	PPP1CC	0.0161328	-1.53682
NM_000981	RIBOSOMAL PROTEIN L4	RPL4	0.00587404	-1.53846
NM_033624	SOLUTE CARRIER FAMILY 45, MEMBER 3	SLC45A3	0.0482988	-1.53953
NM_031905	HETEROGENEOUS NUCLEAR RIBONUCLEOPROTEIN D (AU-RICH ELEMENT RNA BINDING PROTEIN 1, 37KDA)	HNRPD	0.0135931	-1.54084
NM_018061	CHROMOSOME 9 OPEN READING FRAME 6	C9ORF6	0.0173645	-1.54094
NM_005496	CHONDROITIN SULFATE PROTEOGLYCAN 6 (BAMACAN)	CSPG6	0.000916635	-1.54175
NM_001950	CYTOCHROME C OXIDASE SUBUNIT VIIC	COX7C	0.0165241	-1.54195
AA019655	OPPOSITE STRAND TRANSCRIPTION UNIT TO STAG3	GATS	0.0132056	-1.54215
AA001504	ZINC FINGER PROTEIN 291	ZNF291	0.00587345	-1.5462
BF091792	ACID-INDUCIBLE PHOSPHOPROTEIN	CROP	0.0236047	-1.54731
NM_015702	ZINC FINGER, ZZ-TYPE CONTAINING 3	ZZZ3	0.00617772	-1.54843
NM_032141	NEUROCALCIN DELTA	NCALD	0.0136191	-1.54858
AK074066	GEM (NUCLEAR ORGANELLE) ASSOCIATED PROTEIN 5	GEMIN5	0.0326948	-1.54983
BC045666	TUMOR PROTEIN P53 INDUCIBLE PROTEIN 11	TP53I11	0.0194139	-1.5503
N91481	EXCISION REPAIR CROSS-COMPLEMENTING RODENT REPAIR DEFICIENCY, COMPLEMENTATION GROUP 8	ERCC8	0.0375522	-1.5516
NM_007240	ISOCITRATE DEHYDROGENASE 3 (NAD+) BETA	IDH3B	0.0278481	-1.55168
NM_014180	SORTING NEXING 24	SNX24	0.0496512	-1.55252
NM_002668	MITOCHONDRIAL TRANSLATIONAL INITIATION FACTOR 2	MTIF2	0.00466464	-1.55294
NM_024313	WILLIAMS-BEUREN SYNDROME CHROMOSOME REGION 10	BAZ1B	0.0242936	-1.55346
NM_025077	HYPOTHETICAL PROTEIN FLJ14213	FLJ14213	0.0176962	-1.55465
NM_016047	DPH5 HOMOLOG (S. CEREVISIAE)	DPH5	0.0386739	-1.55531
BX647822	THYROID HORMONE RECEPTOR ASSOCIATED PROTEIN 2	THRAP2	0.0482052	-1.55684
NM_003985	N-ETHYLMALEIMIDE-SENSITIVE FACTOR ATTACHMENT PROTEIN, GAMMA	NAPG	0.00329078	-1.55714
NM_001284	ADENOSINE KINASE	ADK	0.0320686	-1.55777
NM_001320	SOLUTE CARRIER FAMILY 25 (MITOCHONDRIAL CARRIER; ADENINE NUCLEOTIDE TRANSLOCATOR), MEMBER 5	SLC25A5	0.0419653	-1.558
NM_147686	NUDC DOMAIN CONTAINING 2	NUDCD2	0.0257097	-1.55835
NM_016466	SMALL EDRK-RICH FACTOR 2	HYPK	0.0214487	-1.55932
NM_016454	SMALL EDRK-RICH FACTOR 2	SERF2	0.047367	-1.55932
BX538337			0.00602797	-1.55958
D86979	KIAA0999 PROTEIN	KIAA0999	0.0246945	-1.56105
NM_014445	RUN AND SH3 DOMAIN CONTAINING 1	RUSC1	0.0469019	-1.56192
NM_014613	LSM3 HOMOLOG, U6 SMALL NUCLEAR RNA ASSOCIATED (S. CEREVISIAE)	LSM3	0.037013	-1.56404
NM_007033	TYROSINE 3-MONOOXYGENASE/TRYPTOPHAN 5-MONOOXYGENASE ACTIVATION PROTEIN, THETA POLYPEPTIDE	YWHAQ	0.0430629	-1.56427
NM_018204	MITOCHONDRIAL RIBOSOMAL PROTEIN L20	MRPL20	0.00670604	-1.56566
NM_017665	CHROMOBOX HOMOLOG 3 (HP1 GAMMA HOMOLOG, DROSOPHILA)	CBX3	0.0391589	-1.56719
NM_145698	MITOCHONDRIAL RIBOSOMAL PROTEIN L10	MRPL10	0.0258836	-1.57058
BU072810	DCP1 DECAPPING ENZYME HOMOLOG A (S. CEREVISIAE)	DCP1A	0.0224372	-1.57307
NM_198189	SYNAPTOPHYSIN-LIKE 1	SYPL1	0.0134584	-1.57324
NM_012474	LYSOPHOSPHOLIPASE 3 (LYSOSOMAL PHOSPHOLIPASE A2)	LYPLA3	0.0448816	-1.57465
AF147412	DAN15 PROTEIN	ARID1B	0.0129417	-1.57497
NM_203458	NUDIX (NUCLEOSIDE DIPHOSPHATE LINKED MOIETY X)-TYPE MOTIF 1	NUDT1	0.00283222	-1.57601
NM_002954	PROTEASOME (PROSOME, MACROPAIN) 26S SUBUNIT, NON-ATPASE, 8	PSMD8	0.0299728	-1.57695
NM_016103	MITOCHONDRIAL RIBOSOMAL PROTEIN S16	MRPS16	0.0436204	-1.57695
NM_006031	MALATE DEHYDROGENASE 2, NAD (MITOCHONDRIAL)	MDH2	0.0183551	-1.57736
NM_004337	DEVELOPMENTALLY REGULATED GTP BINDING PROTEIN 1	DRG1	0.0489282	-1.57816
NM_020947	EUKARYOTIC TRANSLATION INITIATION FACTOR 2B, SUBUNIT 3 GAMMA, 58KDA	EIF2B3	0.0486398	-1.5785
NM_015477	CONNECTOR ENHANCER OF KINASE SUPPRESSOR OF RAS 2	CNKSR2	0.0388286	-1.57893
NM_004053	METHYL-CPG BINDING DOMAIN PROTEIN 4	MBD4	0.026611	-1.579
NM_005560	ZINC FINGER PROTEIN 265	ZNF265	0.0019627	-1.57962
NM_015374	COBL-LIKE 1	COBLL1	0.00252265	-1.58223
NM_020236	INOSITOL POLYPHOSPHATE-5-PHOSPHATASE, 72 KDA	INPP5E	0.0336341	-1.58426
Y08639	BROMO ADJACENT HOMOLOGY DOMAIN CONTAINING 1	BAHD1	0.0382032	-1.58526
NM_003493	SURFEIT 1	SURF1	0.025561	-1.5857
NM_006761	SEPTIN 9	SEPT9	0.0167971	-1.58592
NM_022341	DOUBLESEX AND MAB-3 RELATED TRANSCRIPTION FACTOR 1	DMRT1	0.0134371	-1.58853
NM_001168	RIBOSOMAL PROTEIN S26	RPS26	0.0257729	-1.58872
NM_003534	HISTONE 1, H3A	HIST1H3H	0.0433086	-1.59019
N27480	HYPOTHETICAL PROTEIN LOC162427	LOC162427	0.0246223	-1.5902
NM_006640	STEM-LOOP (HISTONE) BINDING PROTEIN	SLBP	0.0155815	-1.59027
NM_006136	TNFAIP3 INTERACTING PROTEIN 1	TNIP1	0.0259505	-1.59077
NM_024610	HYPOTHETICAL PROTEIN MGC4825	MGC4825	0.0106395	-1.59087
NM_144998	CYTOCHROME B5 DOMAIN CONTAINING 1	CYB5D1	0.0154249	-1.59162
NM_001001852	RIBOSOMAL PROTEIN L26	RPL26	0.0296081	-1.59184
NM_002798	PROTEASOME (PROSOME, MACROPAIN) SUBUNIT, ALPHA TYPE, 1	PSMA1	0.0128872	-1.59278
NM_006476	ADP-RIBOSYLATION FACTOR GUANINE NUCLEOTIDE-EXCHANGE FACTOR 2 (BREFELDIN A-INHIBITED)	ARFGEF2	0.0199836	-1.59388
NM_001916	CYTOCHROME C OXIDASE SUBUNIT VIIA POLYPEPTIDE 2 (LIVER)	COX7A2	0.0491856	-1.59493
NM_022756	INTEGRIN BETA 1 BINDING PROTEIN 1	ITGB1BP1	0.00593604	-1.59668
NM_019892	HOMEOBOX C5	HOXC5	0.026437	-1.59776
NM_005004	CHROMODOMAIN PROTEIN, Y-LIKE	CDYL	0.00692795	-1.59808
NM_014597	STRESS-ASSOCIATED ENDOPLASMIC RETICULUM PROTEIN 1	SERP1	0.00752202	-1.59868
AL514547			0.00867929	-1.59966
NM_005617	CHROMATIN ASSEMBLY FACTOR 1, SUBUNIT A (P150)	CHAF1A	0.0113943	-1.60241
NM_014829	IMPORTIN 13	IPO13	0.00934138	-1.60286
D30036	GOLGI AUTOANTIGEN, GOLGIN SUBFAMILY A, 1	GOLGA1	0.015971	-1.60337
NM_006429	ATP SYNTHASE, H+ TRANSPORTING, MITOCHONDRIAL F0 COMPLEX, SUBUNIT D	ATP5H	0.0137467	-1.60379
NM_030821	ZINC FINGER PROTEIN 436	ZNF436	0.0294149	-1.60382
NM_015481	KIAA0971	KIAA0971	0.0347531	-1.60382
C16517	RIBOSOMAL PROTEIN L7A	RPL7A	0.00164787	-1.60427
NM_007262	S-PHASE KINASE-ASSOCIATED PROTEIN 1A (P19A)	SKP1A	0.0397974	-1.61049
BX648738			0.00374605	-1.61221
NM_032844	RETICULON 4 INTERACTING PROTEIN 1	RTN4IP1	0.0387009	-1.61298
AK023036	CHROMOSOME 10 OPEN READING FRAME 75	C10ORF75	0.0406403	-1.61486
NM_001865	CORE-BINDING FACTOR, BETA SUBUNIT	CBFB	0.02222	-1.61518
NM_006122	HEPARAN SULFATE (GLUCOSAMINE) 3-O-SULFOTRANSFERASE 2	HS3ST2	0.0381918	-1.61532
NM_016093	COATOMER PROTEIN COMPLEX, SUBUNIT ZETA 1	COPZ1	0.0483005	-1.61598
AY647157	HYPOTHETICAL PROTEIN BC022889	CHD9	0.0374251	-1.61965
NM_030752	ENHANCER OF POLYCOMB HOMOLOG 1 (DROSOPHILA)	EPC1	0.00765873	-1.62062
NM_014168	RAS (RAD AND GEM)-LIKE GTP-BINDING 1	REM1	0.0154655	-1.62143
NM_012399	F-BOX PROTEIN 22	FBXO22	0.0350503	-1.62592
NM_133491	ANTHRAX TOXIN RECEPTOR 2	ANTXR2	0.0379992	-1.62617
NM_005109	NADH DEHYDROGENASE (UBIQUINONE) 1 BETA SUBCOMPLEX, 9, 22KDA	NDUFB9	0.0308205	-1.62656
NM_017426	CHROMOSOME 6 OPEN READING FRAME 55	C6ORF55	0.0190444	-1.62905
NM_020183	FAMILY WITH SEQUENCE SIMILARITY 35, MEMBER A	FAM35A	0.00977912	-1.63076
NM_031287	ATG16 AUTOPHAGY RELATED 16-LIKE 1 (S. CEREVISIAE)	ATG16L1	0.0113622	-1.63078
NM_003687	HISTONE 1, H3A	HIST1H3C	0.0156626	-1.6321
BX648681	TRANSMEMBRANE PROTEASE, SERINE 2	TMPRSS2	0.0386703	-1.6321
NM_033546	RIBOSOMAL PROTEIN S24	RPS24	0.0385145	-1.63269
NM_000883	ATPASE, NA+/K+ TRANSPORTING, ALPHA 1 POLYPEPTIDE	ATP1A1	0.0136409	-1.63419
NM_001416	CARBONIC ANHYDRASE XI	CA11	0.00156694	-1.63434
NM_006004	MCM7 MINICHROMOSOME MAINTENANCE DEFICIENT 7 (S. CEREVISIAE)	MCM7	0.00267551	-1.63474
NM_031432	CDK5 AND ABL ENZYME SUBSTRATE 2	CABLES2	0.00703439	-1.63527
NM_144723	ARISTALESS RELATED HOMEOBOX	ARX	0.032942	-1.63615
NM_003133	SMALL NUCLEAR RNA ACTIVATING COMPLEX, POLYPEPTIDE 4, 190KDA	SNAPC4	0.0137266	-1.63647
BU902820	RUNT-RELATED TRANSCRIPTION FACTOR 1 (ACUTE MYELOID LEUKEMIA 1; AML1 ONCOGENE)	RUNX1	0.00797717	-1.63812
NM_005455	HISTIDINE TRIAD NUCLEOTIDE BINDING PROTEIN 1	HINT1	0.03097	-1.63871
NM_181697	PYROPHOSPHATASE (INORGANIC) 2	PPA2	0.0239526	-1.63932
NM_006356	RAL GUANINE NUCLEOTIDE DISSOCIATION STIMULATOR	RALGDS	0.00235539	-1.63988
NM_020243	SPHINGOSINE KINASE 2	SPHK2	0.0129961	-1.64055
NM_032996	UPREGULATED DURING SKELETAL MUSCLE GROWTH 5 HOMOLOG (MOUSE)	USMG5	0.0106592	-1.64137
NM_006067	UBIQUINOL-CYTOCHROME C REDUCTASE, RIESKE IRON-SULFUR POLYPEPTIDE 1	UQCRFS1	0.0238406	-1.64317
NM_000971	INSULIN-LIKE GROWTH FACTOR 1 RECEPTOR	IGF1R	0.0408518	-1.64324
NM_138773	CYTOGLOBIN	CYGB	0.043087	-1.6436
NM_016423	SERINE/ARGININE REPETITIVE MATRIX 2	SRRM2	0.00425444	-1.64386
W60612			0.00506316	-1.64389
NM_013319	SYNAPTOGYRIN 4	SYNGR4	0.0242258	-1.64486
NM_000234	CYCLIN-DEPENDENT KINASE 4	CDK4	0.00244746	-1.64592
NM_002129	G1 TO S PHASE TRANSITION 1	GSPT1	0.0479006	-1.6468
NM_016139	PEPTIDYL-TRNA HYDROLASE 2	PTRH2	0.00399197	-1.64703
NM_014614	DIMETHYLADENOSINE TRANSFERASE	HSA9761	0.0149984	-1.64916
NM_002752	NON-METASTATIC CELLS 2, PROTEIN (NM23B) EXPRESSED IN	NME2	0.00938591	-1.65032
NM_001029	OLFACTORY RECEPTOR, FAMILY 52, SUBFAMILY D, MEMBER 1	OR52D1	0.026547	-1.65231
NM_006003	ACETYL-COENZYME A ACETYLTRANSFERASE 2 (ACETOACETYL COENZYME A THIOLASE)	ACAT2	0.00403609	-1.65308
NM_018145	HYPOTHETICAL PROTEIN FLJ20718	FLJ20718	0.0236514	-1.65524
NM_207519	COILED-COIL-HELIX-COILED-COIL-HELIX DOMAIN CONTAINING 1	CHCHD1	0.0407094	-1.65836
AK092875			0.0215241	-1.65883
NM_005008	NADH DEHYDROGENASE (UBIQUINONE) 1 ALPHA SUBCOMPLEX, 7, 14.5KDA	NDUFA7	0.00213361	-1.66107
NM_032747	PROLINE/SERINE-RICH COILED-COIL 1	PSRC1	0.0207689	-1.66239
BX647478			0.00116067	-1.66376
NM_017832	HYPOTHETICAL PROTEIN FLJ20125	FLJ20125	0.0268045	-1.66414
BM983367	ST3 BETA-GALACTOSIDE ALPHA-2,3-SIALYLTRANSFERASE 1	ST3GAL1	0.0287136	-1.66848
NM_005483	PHOSDUCIN-LIKE	PDCL	0.00808701	-1.66871
U50535	ACETYL-COENZYME A ACETYLTRANSFERASE 2 (ACETOACETYL COENZYME A THIOLASE)	ACAT2	0.00479498	-1.66892
NM_004111	ANNEXIN A2	ANXA2	0.0393192	-1.67191
NM_016485	ZINC FINGER PROTEIN 219	ZNF219	0.0213395	-1.67589
NM_024122	GC-RICH PROMOTER BINDING PROTEIN 1	GPBP1	0.0283481	-1.6765
NM_015971	COILED-COIL DOMAIN CONTAINING 72	CCDC72	0.0151426	-1.67691
NM_030634	TRIBBLES HOMOLOG 1 (DROSOPHILA)	TRIB1	0.0128731	-1.67712
NM_004375	THYROID HORMONE RECEPTOR INTERACTOR 11	TRIP11	0.0285554	-1.67824
NM_006716	HEAT SHOCK 70KDA PROTEIN 8	HSPA8	0.00738914	-1.67901
NM_016407	REV1-LIKE (YEAST)	REV1L	0.026376	-1.68147
NM_014463	ATPASE, CA++ TRANSPORTING, TYPE 2C, MEMBER 1	ATP2C1	0.0392651	-1.68235
NM_020188	TRANSLOCASE OF OUTER MITOCHONDRIAL MEMBRANE 7 HOMOLOG (YEAST)	TOMM7	0.00995639	-1.68447
BX106167			0.0495563	-1.6845
NM_001826	B-CELL CLL/LYMPHOMA 7B	BCL7B	0.0261405	-1.68494
NM_004255	HEAT SHOCK 70KDA PROTEIN 9B (MORTALIN-2)	HSPA9B	0.0109339	-1.68587
NM_000249	ELECTRON-TRANSFER-FLAVOPROTEIN, ALPHA POLYPEPTIDE (GLUTARIC ACIDURIA II)	ETFA	0.0340043	-1.68625
NM_022913	CHROMOSOME 1 OPEN READING FRAME 149	C1ORF149	0.0399915	-1.68724
NM_000968	GUANYLATE CYCLASE 1, SOLUBLE, ALPHA 3	GUCY1A3	0.0120838	-1.6876
NM_024076	SURVIVAL OF MOTOR NEURON 1, TELOMERIC	SMN1	0.00398675	-1.68791
NM_181806	CHORDIN	CHRD	0.0233232	-1.68987
NM_013337	URIDINE-CYTIDINE KINASE 2	UCK2	0.00793824	-1.69003
NM_025180	DEDICATOR OF CYTOKINESIS 5	DOCK5	0.0262047	-1.69221
NM_012170	DUAL SPECIFICITY PHOSPHATASE 12	DUSP12	0.022871	-1.69237
NM_000574	GLYCOPROTEIN IX (PLATELET)	GP9	0.0143921	-1.69349
NM_032997	MYC INDUCED NUCLEAR ANTIGEN	MINA	0.0192155	-1.69584
BC047384	HYPOTHETICAL PROTEIN LOC254128	LOC254128	0.0258316	-1.6978
NM_003932	CHROMOSOME 19 OPEN READING FRAME 2	C19ORF2	0.0236151	-1.70043
NM_006420	TRANSLOCASE OF INNER MITOCHONDRIAL MEMBRANE 17 HOMOLOG A (YEAST)	TIMM17A	0.0164776	-1.70226
NM_004564	MCM2 MINICHROMOSOME MAINTENANCE DEFICIENT 2, MITOTIN (S. CEREVISIAE)	MCM2	0.00117818	-1.70544
CK818266			0.0084911	-1.70582
NM_006758	PITUITARY TUMOR-TRANSFORMING 2	PTTG2	0.030003	-1.70643
NM_016126	MITOCHONDRIAL RIBOSOMAL PROTEIN S23	MRPS23	0.00096897	-1.7086
NM_002134	H2A HISTONE FAMILY, MEMBER X	H2AFX	0.0350174	-1.70867
NM_004779	AXIN 2 (CONDUCTIN, AXIL)	AXIN2	0.0204192	-1.70874
BX537622			0.0317825	-1.70928
NM_016304	COILED-COIL-HELIX-COILED-COIL-HELIX DOMAIN CONTAINING 2	CHCHD2	0.0287304	-1.70971
NM_182476	HYPOTHETICAL PROTEIN LOC283849	LOC283849	0.0134686	-1.7114
AA662240	CANCER SUSCEPTIBILITY CANDIDATE 5	CASC5	0.00496079	-1.71243
NM_001005	INTER-ALPHA (GLOBULIN) INHIBITOR H5	ITIH5	0.0281165	-1.71466
BU622810	LEUCYL-TRNA SYNTHETASE	LARS	0.0258824	-1.71478
NM_030803	PRE-B-CELL LEUKEMIA TRANSCRIPTION FACTOR 4	PBX4	0.0164901	-1.71498
NM_032356	PNC1 PROTEIN	MGC4399	0.0213624	-1.71567
NM_032031			0.0241848	-1.71762
BG057970	UNCHARACTERIZED BONE MARROW PROTEIN BM045	N-PAC	0.0259503	-1.72151
NM_014708	UBX DOMAIN CONTAINING 8	UBXD8	0.000601176	-1.72644
NM_145255	ASPARAGINE-LINKED GLYCOSYLATION 14 HOMOLOG (YEAST)	ALG14	0.0254277	-1.7268
NM_002105	E2F TRANSCRIPTION FACTOR 4, P107/P130-BINDING	E2F4	0.0139452	-1.72702
NM_001755	ATP SYNTHASE, H+ TRANSPORTING, MITOCHONDRIAL F0 COMPLEX, SUBUNIT B1	ATP5F1	0.0321343	-1.72761
NM_014504	PROLINE, GLUTAMIC ACID AND LEUCINE RICH PROTEIN 1	PELP1	0.0036139	-1.72848
NM_014306	INOSITOL(MYO)-1(OR 4)-MONOPHOSPHATASE 2	IMPA2	0.000566853	-1.72877
NM_017971	HYPOTHETICAL PROTEIN FLJ20425	LYAR	0.0316175	-1.73023
NM_018385	CYTOSKELETON ASSOCIATED PROTEIN 2	CKAP2	0.030042	-1.73066
NM_016301	CHROMOSOME 1 OPEN READING FRAME 41	C1ORF41	0.00807835	-1.7344
AK025489	HYPOTHETICAL PROTEIN FLJ40869	FLJ40869	0.00495852	-1.73471
R64301	EUKARYOTIC TRANSLATION INITIATION FACTOR 4E BINDING PROTEIN 1	EIF4EBP1	0.0113232	-1.73615
NM_004373	SUCCINATE DEHYDROGENASE COMPLEX, SUBUNIT A, FLAVOPROTEIN (FP)	SDHA	0.0103463	-1.73727
NM_032525	LSM DOMAIN CONTAINING 1	LSMD1	0.00155339	-1.73763
NM_020992	SPINDLE POLE BODY COMPONENT 25 HOMOLOG (S. CEREVISIAE)	SPBC25	0.0305017	-1.7377
NM_004528	FIBROBLAST ACTIVATION PROTEIN, ALPHA	FAP	0.0170465	-1.73919
NM_000996	RIBOSOMAL PROTEIN L13	RPL13	0.0133421	-1.73981
NM_015895	OPTIC ATROPHY 1 (AUTOSOMAL DOMINANT)	OPA1	0.0165531	-1.74027
NM_152914	HYPOTHETICAL PROTEIN MGC24665	MGC24665	0.0345714	-1.74075
NM_032574	CHROMOSOME 3 OPEN READING FRAME 26	C3ORF26	0.0224536	-1.74241
NM_006335	PROTEASOME (PROSOME, MACROPAIN) ACTIVATOR SUBUNIT 1 (PA28 ALPHA)	PSME1	0.0221002	-1.7427
AK126803	ABL-INTERACTOR 1	ABI1	0.0299847	-1.74354
NM_003597	HISTONE 1, H3A	HIST1H3F	0.000739534	-1.74489
NM_016065	UTP11-LIKE, U3 SMALL NUCLEOLAR RIBONUCLEOPROTEIN, (YEAST)	UTP11L	0.0214923	-1.74532
NM_012145	CARBONIC ANHYDRASE VB, MITOCHONDRIAL	CA5B	0.00768422	-1.74676
NM_001152	RIBOSOMAL PROTEIN S26	RPS26L	0.00572206	-1.75015
NM_206898	CHROMOSOME 20 OPEN READING FRAME 24	C20ORF24	0.030506	-1.75109
NM_145039	TRANSMEMBRANE PROTEIN 71	TMEM71	0.0187313	-1.75189
NM_001006	RIBOSOMAL PROTEIN, LARGE, P1	RPLP1	0.0223029	-1.75206
NM_203298	ROUND SPERMATID BASIC PROTEIN 1-LIKE	RSBN1L	0.0232533	-1.75218
NM_014042	TRANSLOCASE OF INNER MITOCHONDRIAL MEMBRANE 22 HOMOLOG (YEAST)	TIMM22	0.023193	-1.75396
NM_004147	ENOYL COENZYME A HYDRATASE, SHORT CHAIN, 1, MITOCHONDRIAL	ECHS1	0.0203685	-1.75415
NM_019054	MATRIN 3	MATR3	0.0354019	-1.75489
BQ301170	CHROMOSOME 14 OPEN READING FRAME 147	C14ORF147	0.0188349	-1.75569
NM_019013	CTTNBP2 N-TERMINAL LIKE	CTTNBP2NL	0.0137714	-1.75601
NM_152299	ACYL-COENZYME A BINDING DOMAIN CONTAINING 5	ACBD5	0.000572072	-1.75633
AK124080			0.00873322	-1.7577
NM_002004	CYTOCHROME C-1	CYC1	0.0380451	-1.75815
NM_018834	LARGE SUBUNIT GTPASE 1 HOMOLOG (S. CEREVISIAE)	LSG1	0.0433554	-1.75857
NM_003011	REPLICATION PROTEIN A3, 14KDA	RPA3	0.0422559	-1.75942
BC033086	TRANSCRIPTION FACTOR 19 (SC1)	TCF19	0.00194269	-1.75951
NM_000136	PROGRAMMED CELL DEATH 11	PDCD11	0.0269731	-1.75966
NM_003385	SIGNAL TRANSDUCER AND ACTIVATOR OF TRANSCRIPTION 6, INTERLEUKIN-4 INDUCED	STAT6	0.00942149	-1.75979
NM_005174	PROLINE-RICH PROTEIN BSTNI SUBFAMILY 1	PRB1	0.0252558	-1.7629
NM_004217	FLAP STRUCTURE-SPECIFIC ENDONUCLEASE 1	FEN1	0.00245128	-1.76292
NM_005916	M-PHASE PHOSPHOPROTEIN 6	MPHOSPH6	0.0136359	-1.7646
NM_002264	MAJOR HISTOCOMPATIBILITY COMPLEX, CLASS II, DQ ALPHA 1	HLA-DQA1	0.00425544	-1.76518
NM_015584	LETM1 DOMAIN CONTAINING 1	LETMD1	0.00223953	-1.76556
NM_018256	ASPARTYL-TRNA SYNTHETASE 2 (MITOCHONDRIAL)	DARS2	0.0158762	-1.76662
NM_005872	GTPASE, HUMAN HOMOLOG OF E. COLI ESSENTIAL CELL CYCLE PROTEIN ERA	ERAL1	0.0065331	-1.76875
NM_006325	PROTEIN KINASE, AMP-ACTIVATED, BETA 1 NON-CATALYTIC SUBUNIT	PRKAB1	0.0261759	-1.76989
AF108138	CHROMOSOME 15 OPEN READING FRAME 20	C15ORF20	0.0241831	-1.77083
NM_001866	CD58 ANTIGEN, (LYMPHOCYTE FUNCTION-ASSOCIATED ANTIGEN 3)	CD58	0.0227391	-1.77138
NM_006527	SPERM ASSOCIATED ANTIGEN 5	SPAG5	0.0227606	-1.77187
NM_022102	PDZ AND LIM DOMAIN 1 (ELFIN)	PDLIM1	0.0415477	-1.77308
NM_000075	HYPOTHETICAL PROTEIN FLJ31875	FLJ31875	0.0427757	-1.77426
AI376607	COX17 HOMOLOG, CYTOCHROME C OXIDASE ASSEMBLY PROTEIN (YEAST)	COX17	0.0156126	-1.77486
NM_003796	PDZ AND LIM DOMAIN 4	PDLIM4	0.0274852	-1.77526
NM_003088	SUCCINATE DEHYDROGENASE COMPLEX, SUBUNIT B, IRON SULFUR (IP)	SDHB	0.0249581	-1.77796
NM_006596			0.00623061	-1.77871
NM_003086	CHEMOKINE (C-C MOTIF) LIGAND 24	CCL24	0.009833	-1.78046
NM_001689	APEX NUCLEASE (MULTIFUNCTIONAL DNA REPAIR ENZYME) 1	APEX1	0.00352077	-1.7825
NM_020191	SOLUTE CARRIER FAMILY 10 (SODIUM/BILE ACID COTRANSPORTER FAMILY), MEMBER 3	SLC10A3	0.0113388	-1.78335
BX647593	A KINASE (PRKA) ANCHOR PROTEIN 2	AKAP2	0.00646097	-1.78663
NM_015700	ZINC FINGER PROTEIN 385	ZNF385	0.00402291	-1.78746
NM_018698	WD REPEAT DOMAIN 41	WDR41	0.018596	-1.78813
NM_152727	KLEISIN BETA	HCAP-H2	0.0354701	-1.79084
NM_002787	SOLUTE CARRIER FAMILY 25 (MITOCHONDRIAL CARRIER; PHOSPHATE CARRIER), MEMBER 3	SLC25A3	0.014962	-1.7915
NM_145169	ZINC FINGER, MATRIN TYPE 2	ZMAT2	0.0198292	-1.79328
AI690395	FOLLISTATIN-LIKE 4	FSTL4	0.0378159	-1.79877
NM_173609	HYPOTHETICAL PROTEIN MGC33648	MGC33648	0.0180732	-1.79879
NM_145644	SFT2 DOMAIN CONTAINING 1	SFT2D1	0.0247902	-1.79911
CB305407	TRANSCRIPTION FACTOR MLR1	MLR1	0.0465062	-1.80025
NM_005003	LEUPAXIN	LPXN	0.0181015	-1.8078
NM_014035	UBIA PRENYLTRANSFERASE DOMAIN CONTAINING 1	UBIAD1	0.0366592	-1.80798
NM_032317	COILED-COIL DOMAIN CONTAINING 55	CCDC55	0.00617766	-1.80969
NM_006392	JTV1 GENE	JTV1	0.0412875	-1.81412
NM_014473	ZINC FINGER AND BTB DOMAIN CONTAINING 32	ZBTB32	0.0494094	-1.81739
NM_004396	CYTOCHROME C OXIDASE SUBUNIT VA	COX5A	0.00533589	-1.81755
NM_016598	ANKYRIN REPEAT DOMAIN 39	ANKRD39	0.0455381	-1.81786
NM_033114	CASPASE 9, APOPTOSIS-RELATED CYSTEINE PEPTIDASE	CASP9	0.0263832	-1.81841
NM_021074	INTRAFLAGELLAR TRANSPORT 80 HOMOLOG (CHLAMYDOMONAS)	IFT80	0.00408214	-1.82281
NM_018140	LIKELY ORTHOLOG OF MOUSE ANKYRIN REPEAT AND SOCS BOX-CONTAINING PROTEIN 6	ASB6	0.0164188	-1.82329
NM_024918	VACUOLAR PROTEIN SORTING 37B (YEAST)	VPS37B	0.042542	-1.8256
NM_032231	PROTOCADHERIN GAMMA SUBFAMILY C, 3	PCDHGC3	0.0180679	-1.82632
NM_031280	OXYSTEROL BINDING PROTEIN 2	OSBP2	0.00351938	-1.83306
NM_052965	MYOSIN REGULATORY LIGHT CHAIN MRCL3	MRCL3	0.0329356	-1.83513
NM_001688	ADENOSYLMETHIONINE DECARBOXYLASE 1	AMD1	0.000602153	-1.83552
NM_001019	RIBOSOMAL PROTEIN S3	RPS3	0.0104027	-1.84045
NM_002094	DODECENOYL-COENZYME A DELTA ISOMERASE (3,2 TRANS-ENOYL-COENZYME A ISOMERASE)	DCI	0.0218739	-1.84343
NM_005792	SYNOVIAL SARCOMA, X BREAKPOINT 1	SSX1	0.0474166	-1.84517
NM_018330	FAMILY WITH SEQUENCE SIMILARITY 82, MEMBER C	FAM82C	0.0162383	-1.84709
NM_004168	FERREDOXIN 1	FDX1	0.0148374	-1.84789
NM_006109	PERICENTRIN (KENDRIN)	PCNT	0.0144945	-1.85328
NM_006597	MELANOMA CELL ADHESION MOLECULE	MCAM	0.0213016	-1.85488
NM_005891	TS TRANSLATION ELONGATION FACTOR, MITOCHONDRIAL	TSFM	0.0320975	-1.85683
NM_022163	GCN5 GENERAL CONTROL OF AMINO-ACID SYNTHESIS 5-LIKE 2 (YEAST)	GCN5L2	0.0385944	-1.86843
NM_025234	MAK3 HOMOLOG (S. CEREVISIAE)	MAK3	0.0217973	-1.87017
NM_025146	CHROMOSOME 20 OPEN READING FRAME 172	C20ORF172	0.0320799	-1.87395
NM_138487	SPERMIDINE/SPERMINE N1-ACETYLTRANSFERASE 2	SAT2	0.0169085	-1.87756
NM_017676	ZINC FINGER, DHHC-TYPE CONTAINING 3	ZDHHC3	0.0156987	-1.88508
BM695576			0.0229453	-1.88584
NM_016283	SAR1 GENE HOMOLOG B (S. CEREVISIAE)	SAR1B	0.0284743	-1.88817
N78957	FMS-RELATED TYROSINE KINASE 4	FLT4	0.00542531	-1.89251
NM_145266	HYPOTHETICAL PROTEIN MGC13198	MGC16385	0.0070683	-1.89396
NM_018268	CENTROSOMAL PROTEIN 72KDA	CEP72	0.0340483	-1.89465
U20240	CD36 ANTIGEN (COLLAGEN TYPE I RECEPTOR, THROMBOSPONDIN RECEPTOR)	CD36	0.00015009	-1.89805
BQ889128	DEDICATOR OF CYTOKINESIS 6	DOCK6	0.0042565	-1.89806
NM_025196	HYPOTHETICAL PROTEIN FLJ13949	TOE1	0.0124827	-1.89858
NM_018479	WD REPEAT DOMAIN 12	WDR12	0.00628608	-1.90082
AK056395			0.0274176	-1.90253
NM_198274	SULFATASE MODIFYING FACTOR 1	SUMF1	0.00707572	-1.90255
NM_006541	ATP SYNTHASE, H+ TRANSPORTING, MITOCHONDRIAL F0 COMPLEX, SUBUNIT G	ATP5L	0.0042605	-1.90416
NM_199485	PROTEIN ARGININE METHYLTRANSFERASE 1	PRMT1	0.0112059	-1.90521
NM_004109	NUCLEAR FACTOR OF KAPPA LIGHT POLYPEPTIDE GENE ENHANCER IN B-CELLS 1 (P105)	NFKB1	0.0408623	-1.90686
NM_031215	T-COMPLEX 1	TCP1	0.0194592	-1.9101
NM_003035	RIBOSOMAL PROTEIN S27A	RPS27A	0.00103414	-1.91058
NM_006899	LEUCINE-ZIPPER-LIKE TRANSCRIPTION REGULATOR 1	LZTR1	0.00895469	-1.91656
NM_006461	HEPATITIS B VIRUS X INTERACTING PROTEIN	HBXIP	0.00295103	-1.92017
NM_032175	PROTOCADHERIN GAMMA SUBFAMILY C, 3	PCDHGC4	0.0388184	-1.92094
AK056473	FAMILY WITH SEQUENCE SIMILARITY 33, MEMBER A	FAM33A	0.00299851	-1.92154
NM_006162	COX4 NEIGHBOR	COX4NB	0.0188466	-1.92235
NM_014263	CORNICHON HOMOLOG 4 (DROSOPHILA)	CNIH4	0.0097671	-1.92518
NM_176866	TRYPSIN DOMAIN CONTAINING 1	TYSND1	0.016364	-1.92539
AL833859			0.02458	-1.9273
NM_001867	CD72 ANTIGEN	CD72	0.0232915	-1.9274
NM_016057	THAP DOMAIN CONTAINING 4	THAP4	0.000638697	-1.92904
NM_002412	LEUCINE-RICH REPEATS AND CALPONIN HOMOLOGY (CH) DOMAIN CONTAINING 4	LRCH4	0.00833614	-1.92987
NM_133330	CHROMOSOME 1 OPEN READING FRAME 19	C1ORF19	0.0172923	-1.93646
NM_003826	RUVB-LIKE 1 (E. COLI)	RUVBL1	0.0450038	-1.93668
NM_173555	POTASSIUM CHANNEL TETRAMERISATION DOMAIN CONTAINING 6	KCTD6	0.00505562	-1.93711
NM_001003722	RECEPTOR ACCESSORY PROTEIN 3	REEP3	0.0493886	-1.94186
NM_015963	GEMININ, DNA REPLICATION INHIBITOR	GMNN	0.000475658	-1.94627
NM_015292	DEAD (ASP-GLU-ALA-ASP) BOX POLYPEPTIDE 46	DDX46	0.0473801	-1.94782
NM_020800	CYTOKINE INDUCED APOPTOSIS INHIBITOR 1	CIAPIN1	0.033784	-1.94888
NM_001779	ATP SYNTHASE, H+ TRANSPORTING, MITOCHONDRIAL F0 COMPLEX, SUBUNIT C3 (SUBUNIT 9)	ATP5G3	0.000812813	-1.95105
T95846	CARBAMOYL-PHOSPHATE SYNTHETASE 1, MITOCHONDRIAL	CPS1	0.00266241	-1.95126
NM_018122	THIOREDOXIN-LIKE 4B	TXNL4B	0.00466371	-1.95197
NM_022874	PEPTIDE DEFORMYLASE-LIKE PROTEIN	PDF	0.0141523	-1.95638
NM_014184	ATPASE FAMILY, AAA DOMAIN CONTAINING 2	ATAD2	0.0260073	-1.95685
NM_014109	OLFACTORY RECEPTOR, FAMILY 11, SUBFAMILY A, MEMBER 1	OR11A1	0.017295	-1.95851
NM_032315	ANKYRIN REPEAT DOMAIN 27 (VPS9 DOMAIN)	ANKRD27	0.0212972	-1.95852
NM_000057	CHROMOSOME 15 OPEN READING FRAME 23	C15ORF23	0.0270708	-1.95932
NM_003722	VAMP (VESICLE-ASSOCIATED MEMBRANE PROTEIN)-ASSOCIATED PROTEIN A, 33KDA	VAPA	0.00202333	-1.96401
NM_017816	ZINC FINGER, CCHC DOMAIN CONTAINING 10	ZCCHC10	0.0312782	-1.9672
AA703402	POLYMERASE (RNA) I POLYPEPTIDE A, 194KDA	POLR1A	0.0233569	-1.96952
NM_031370	PHOSPHOLIPASE A2, GROUP XIIA	PLA2G12A	0.00351745	-1.97149
NM_004730	POLY(A) BINDING PROTEIN, NUCLEAR 1	PABPN1	0.0446907	-1.9734
NM_032730	SEVEN TRANSMEMBRANE DOMAIN PROTEIN	NIFIE14	0.000536252	-1.97671
NM_002453	MAD2 MITOTIC ARREST DEFICIENT-LIKE 1 (YEAST)	MAD2L1	0.0144	-1.98228
NM_006303	NICOTINAMIDE N-METHYLTRANSFERASE	NNMT	0.00495673	-1.98249
NM_173623	J-TYPE CO-CHAPERONE HSC20	RP3-366L4.2	0.00341751	-1.98967
NM_003859	NUCLEAR LOCALIZATION SIGNAL DELETED IN VELOCARDIOFACIAL SYNDROME	MRPL40	0.0336732	-1.9968
NM_000373	FANCONI ANEMIA, COMPLEMENTATION GROUP C	FANCC	0.00368972	-1.99695
NM_014811	MEDIATOR OF DNA DAMAGE CHECKPOINT 1	MDC1	0.00501433	-1.99851
NM_016480	CHROMOSOME 20 OPEN READING FRAME 43	C20ORF43	0.0305092	-1.99907
AK098143	HYPOTHETICAL LOCUS LOC283861	LOC283861	0.0424099	-1.9998
AK096661	HYPOTHETICAL PROTEIN DKFZP761M1511	DKFZP761M1511	0.0133013	-2.00184
NM_003002	REPLICATION FACTOR C (ACTIVATOR 1) 1, 145KDA	RFC1	0.00759431	-2.00197
NM_004526	SEPTIN 2	SEPT2	0.0320726	-2.00245
BE315321	PROCESSING OF PRECURSOR 4, RIBONUCLEASE P/MRP SUBUNIT (S. CEREVISIAE)	POP4	0.00301699	-2.00247
N25117	T-CELL LYMPHOMA INVASION AND METASTASIS 1	TIAM1	0.0140313	-2.00702
NM_001011	GLE1 RNA EXPORT MEDIATOR-LIKE (YEAST)	GLE1L	0.004099	-2.01134
NM_152308	LAG1 LONGEVITY ASSURANCE HOMOLOG 5 (S. CEREVISIAE)	LASS5	0.0384829	-2.01467
NM_004435	CYTOCHROME C OXIDASE SUBUNIT VIA POLYPEPTIDE 1	RP3-405J24.3	0.00738867	-2.01477
NM_012451	HISTIDYL-TRNA SYNTHETASE-LIKE	HARSL	0.0434902	-2.0156
NM_006845	TYROSINE 3-MONOOXYGENASE/TRYPTOPHAN 5-MONOOXYGENASE ACTIVATION PROTEIN, EPSILON POLYPEPTIDE	YWHAE	0.00162194	-2.02593
AI675224	U2-ASSOCIATED SR140 PROTEIN	SR140	0.0107506	-2.02911
NM_016058	MITOCHONDRIAL RIBOSOMAL PROTEIN S7	MRPS7	0.0040932	-2.03254
NM_032515	VACUOLAR PROTEIN SORTING 25 (YEAST)	VPS25	0.0199696	-2.03301
NM_032636	BCL2-RELATED OVARIAN KILLER	BOK	0.000219184	-2.03844
AK024850	CHROMOSOME 2 OPEN READING FRAME 31	C2ORF31	0.0148109	-2.04069
W33184	SIGNAL TRANSDUCER AND ACTIVATOR OF TRANSCRIPTION 5B	STAT5B	0.00746647	-2.0414
NM_001634	EUKARYOTIC TRANSLATION INITIATION FACTOR 2B, SUBUNIT 1 ALPHA, 26KDA	EIF2B1	0.00721652	-2.04153
NM_182715	PYRUVATE KINASE, MUSCLE	PKM2	0.0118544	-2.04355
NM_001905	CYTOCHROME C OXIDASE SUBUNIT VIB POLYPEPTIDE 1 (UBIQUITOUS)	COX6B1	0.00300435	-2.04443
NM_005918	EUKARYOTIC TRANSLATION INITIATION FACTOR 1	EIF1	0.0099159	-2.04502
NM_001919	CYTOCHROME C OXIDASE SUBUNIT VIIB	COX7B	0.00604453	-2.04696
NM_005445	ELK3, ETS-DOMAIN PROTEIN (SRF ACCESSORY PROTEIN 2)	ELK3	0.00813237	-2.05211
NM_032359	WILLIAMS BEUREN SYNDROME CHROMOSOME REGION 18	WBSCR18	0.022941	-2.05673
NM_004728	SYNTAXIN 4A (PLACENTAL)	STX4A	0.00770622	-2.05695
NM_001123	RIBOSOMAL PROTEIN S26	RPS26E	0.00031781	-2.05752
NM_006826	MCM5 MINICHROMOSOME MAINTENANCE DEFICIENT 5, CELL DIVISION CYCLE 46 (S. CEREVISIAE)	MCM5	0.000241945	-2.0605
NM_003925	SORTING NEXIN 4	SNX4	0.00900013	-2.0644
NM_138446	HYPOTHETICAL PROTEIN MGC4562	MGC4562	0.00729931	-2.07286
NM_003677	HISTONE 1, H3A	HIST1H3D	0.0168422	-2.07861
BC067892	ANKYRIN REPEAT DOMAIN 16	ANKRD16	0.00993463	-2.0793
NM_006607	DYNEIN, LIGHT CHAIN, TCTEX-TYPE 1	DYNLT1	0.0325123	-2.08763
NM_199185	SET AND MYND DOMAIN CONTAINING 1	SMYD1	0.00406587	-2.08771
BM726450	ECHINODERM MICROTUBULE ASSOCIATED PROTEIN LIKE 4	EML4	0.0207532	-2.09482
H40727			0.00892077	-2.10159
NM_003707	HISTONE 1, H3A	HIST1H3J	0.00468652	-2.11622
NM_000126	CHROMOSOME 9 OPEN READING FRAME 74	C9ORF74	0.0449129	-2.12786
NM_005530	BONE MORPHOGENETIC PROTEIN 15	BMP15	0.000812249	-2.1464
NM_005340	ATP SYNTHASE, H+ TRANSPORTING, MITOCHONDRIAL F1 COMPLEX, GAMMA POLYPEPTIDE 1	ATP5C1	0.0121906	-2.15119
NM_005192	PROLINE-RICH PROTEIN BSTNI SUBFAMILY 1	PRB2	0.00881384	-2.15657
NM_016095	TP53RK BINDING PROTEIN	TPRKB	0.0196677	-2.1735
NM_145261	LEUCINE RICH REPEAT CONTAINING 45	LRRC45	0.0185831	-2.17561
AL137488	CHROMOSOME 12 OPEN READING FRAME 29	C12ORF29	0.0391066	-2.18004
C00869	RAB, MEMBER OF RAS ONCOGENE FAMILY-LIKE 3	RABL3	0.00753637	-2.18483
NM_014900	ZINC FINGER PROTEIN 646	ZNF646	0.024474	-2.18491
NM_003776	KRUPPEL-LIKE FACTOR 11	KLF11	0.00309352	-2.19059
NM_014214	UBIQUITIN-CONJUGATING ENZYME E2T (PUTATIVE)	UBE2T	0.00764358	-2.19186
NM_172002	CHROMOSOME 6 OPEN READING FRAME 200	NT5DC1	0.00253822	-2.19238
NM_018455	PANTOTHENATE KINASE 4	PANK4	0.0443055	-2.19939
NM_006058	T-BOX 2	TBX2	0.0115524	-2.20196
NM_025245	CENTROSOMAL PROTEIN 63KDA	CEP63	0.0210318	-2.20994
NM_001679	HEAT SHOCK FACTOR BINDING PROTEIN 1	HSBP1	0.0191093	-2.21264
NM_014176	MITOCHONDRIAL RIBOSOMAL PROTEIN S28	MRPS28	0.00405154	-2.21595
NM_006739	NUCLEAR DISTRIBUTION GENE C HOMOLOG (A. NIDULANS)	NUDC	0.000664807	-2.2244
CD014129			0.01372	-2.22532
NM_004134	ADAPTOR-RELATED PROTEIN COMPLEX 2, MU 1 SUBUNIT	AP2M1	0.00276536	-2.23225
AK092202			0.0359377	-2.23735
NM_002388	LIM DOMAIN ONLY 1 (RHOMBOTIN 1)	LMO1	0.00285731	-2.24013
A336686			0.0363222	-2.24576
NM_032778	TUBULIN, ALPHA, UBIQUITOUS	K-ALPHA-1	0.00118215	-2.24937
NM_006930	EBNA1 BINDING PROTEIN 2	EBNA1BP2	0.00488028	-2.25073
NM_005006	DEAD (ASP-GLU-ALA-ASP) BOX POLYPEPTIDE 1	DDX1	6.13871e-05	-2.25878
NM_000701	INTERLEUKIN 8	IL8	0.0172626	-2.25879
NM_006824	DBF4 HOMOLOG (S. CEREVISIAE)	DBF4	0.0231675	-2.28438
AK130060	TRANSALDOLASE 1	TALDO1	0.001181	-2.28847
NM_002947	PROTEASOME (PROSOME, MACROPAIN) 26S SUBUNIT, NON-ATPASE, 7 (MOV34 HOMOLOG)	PSMD7	0.00551145	-2.29444
NM_002358	INTEGRIN, ALPHA E (ANTIGEN CD103, HUMAN MUCOSAL LYMPHOCYTE ANTIGEN 1; ALPHA POLYPEPTIDE)	ITGAE	0.012175	-2.31855
NM_152465	TASTE RECEPTOR, TYPE 1, MEMBER 2	TAS1R2	0.0487754	-2.34128
NM_016310	COMM DOMAIN CONTAINING 10	COMMD10	0.00305113	-2.38161
NM_024632	FERREDOXIN REDUCTASE	FDXR	0.00715205	-2.39797
NM_002495	MAGO-NASHI HOMOLOG, PROLIFERATION-ASSOCIATED (DROSOPHILA)	MAGOH	0.022811	-2.41518
NM_012484	C-MYC BINDING PROTEIN	MYCBP	0.00630146	-2.42693
NM_000898	DOPAMINE RECEPTOR D4	DRD4	0.00287857	-2.47726
NM_017447	MITOCHONDRIAL RIBOSOMAL PROTEIN L37	MRPL37	0.037902	-2.49883
NM_001986	CTP SYNTHASE	CTPS	0.00409524	-2.54145
NM_001686	ALKALINE PHOSPHATASE, PLACENTAL (REGAN ISOZYME)	ALPP	0.00878215	-2.54989
AK027337	CARBONIC REDUCTASE 4	CBR4	0.00903146	-2.55123
NM_003339	SIGNAL RECOGNITION PARTICLE 9KDA	LOC151507	0.00179548	-2.564
NM_182760	COENZYME Q6 HOMOLOG, MONOOXYGENASE (YEAST)	COQ6	0.00276165	-2.56409
AK056550	SYNCOILIN, INTERMEDIATE FILAMENT 1	SYNC1	0.0495661	-2.59238
NM_014929	KIAA0649	KIAA0649	0.00617241	-2.61116
BC041882	ACTIVATING TRANSCRIPTION FACTOR 7 INTERACTING PROTEIN 2	ATF7IP2	0.0485214	-2.62483
AK098252	GAP JUNCTION PROTEIN, CHI 1, 31.9KDA (CONNEXIN 31.9)	GJC1	0.00608064	-2.62867
NM_003090	SUCCINATE DEHYDROGENASE COMPLEX, SUBUNIT D, INTEGRAL MEMBRANE PROTEIN	SDHD	0.000478572	-2.66496
NM_000636	URIDINE MONOPHOSPHATE SYNTHETASE (OROTATE PHOSPHORIBOSYL TRANSFERASE AND OROTIDINE-5'-DECARBOXYLASE)	UMPS	0.0195588	-2.67962
NM_002106	EPHRIN-A5	EFNA5	0.000387676	-2.68532
NM_013277	OLFACTORY RECEPTOR, FAMILY 1, SUBFAMILY C, MEMBER 1	OR1C1	0.00332613	-2.72851
NM_024941	ASPARAGINE-LINKED GLYCOSYLATION 9 HOMOLOG (YEAST, ALPHA- 1,2-MANNOSYLTRANSFERASE)	ALG9	0.00311691	-2.77576
NM_016426	HYPOTHETICAL PROTEIN HSPC111	HSPC111	0.00102549	-2.83974
NM_030758	WD REPEAT DOMAIN 61	WDR61	0.0447901	-2.86129
NM_001719	ATP SYNTHASE, H+ TRANSPORTING, MITOCHONDRIAL F1 COMPLEX, BETA POLYPEPTIDE	ATP5B	0.0390583	-3.05645
NM_020675	TRANSLOCASE OF OUTER MITOCHONDRIAL MEMBRANE 22 HOMOLOG (YEAST)	TOMM22	7.84072e-05	-3.19769
NM_022909	NUCLEAR CASEIN KINASE AND CYCLIN-DEPENDENT KINASE SUBSTRATE 1	NUCKS1	0.00749893	-3.22381
BQ189193	CHROMOSOME 18 OPEN READING FRAME 1	C18ORF1	0.0358684	-3.24838
NM_005130	NADH DEHYDROGENASE (UBIQUINONE) FE-S PROTEIN 1, 75KDA (NADH-COENZYME Q REDUCTASE)	NDUFS1	0.0315859	-3.30098
AY358652	CLAUDIN 1	CLDN1	0.0445735	-3.36198
NM_031966	MITOCHONDRIAL RIBOSOMAL PROTEIN L9	MRPL9	0.000599767	-3.38227
NM_001697	ACTIVATING TRANSCRIPTION FACTOR 4 (TAX-RESPONSIVE ENHANCER ELEMENT B67)	ATF4	0.0369938	-3.47175
NM_000584	3-HYDROXYMETHYL-3-METHYLGLUTARYL-COENZYME A LYASE (HYDROXYMETHYLGLUTARICACIDURIA)	HMGCL	0.036319	-3.58309
NM_014220	MITOCHONDRIAL RIBOSOMAL PROTEIN L22	MRPL22	0.00208449	-3.84599
NM_002122	ETS VARIANT GENE 4 (E1A ENHANCER BINDING PROTEIN, E1AF)	ETV4	0.023991	-5.90951
